# Supplementary material for: Predicting plant growth response under fluctuating temperature by carbon balance modelling
Source: Commun Biol. 2022 Feb 24;5:164. doi: 10.1038/s42003-022-03100-w (PMC8873469; doi:10.1038/s42003-022-03100-w)
Supplement: Supplementary file 4 — Supplementary Data 2 [file 42003_2022_3100_MOESM4_ESM.xlsx]

## Sheet: Col-0
rel. Time (9am="0")	NPS 22°C		rel. Time (9am="0")	NPS 32°C		rel. Time (9am="0")	NPS 36°C		rel. Time (9am="0")	NPS 40°C
[h]	[µmol CO2 h-1 gDW-1]		[h]	[µmol CO2 h-1 gDW-1]		[h]	[µmol CO2 h-1 gDW-1]		[h]	[µmol CO2 h-1 gDW-1]
-0.926111	-413.366		-0.914444	-104.876		0.0469444	-184.496		0.0761111	379.705
-0.903333	-151.453		-0.885556	-106.47		0.0647222	-77.4239		0.139444	655.162
-0.778611	11.6313		-0.842778	0		0.146389	921.759		0.1775	982.354
-0.667778	-238.34		-0.656111	-126.84		0.305278	1302.74		0.334722	1325.51
-0.645	-186.026		-0.626944	-50.3207		0.323333	454.007		0.398056	1238.6
-0.520278	-121.134		-0.584444	0		0.404722	1249.34		0.435833	1244.83
-0.409444	-449.254		-0.3975	-50.8504		0.525833	1042.54		0.593333	1282.52
-0.261944	-103.915		-0.368611	-52.8592		0.563889	1463.36		0.656389	1367.05
-0.151111	-321.009		-0.139167	-70.9131		0.581944	789.631		0.694167	1263.39
-0.00361111	-23.6547		-0.110278	-144.794		0.663056	1141.47		0.851944	1309.81
0.107222	759.014		0	0		0.784444	1392.92		0.915	1346.9
0.254722	1128.45		0.119444	1049.55		0.8225	1525.03		0.9525	1288.72
0.365556	1379.88		0.148056	883.643		0.840556	830.388		1.11028	1314.81
0.513056	1397.67		0.151389	732.361		0.921389	1304.23		1.17361	1198.12
0.623889	1421.38		0.378056	1319.39		1.04306	1379.32		1.21083	1221.15
0.744722	924.338		0.406389	1395.92		1.09917	501.916		1.36889	1256.51
0.771389	1480.1		0.41	565.413		1.14028	1164.03		1.43222	1234.21
0.882222	1676.53		0.636667	1430.52		1.30167	1339.7		1.46917	1230.17
1.00361	1091.97		0.664722	1458.39		1.35778	860.342		1.6275	1330.09
1.14056	NaN		0.668611	1225		1.39889	1272.85		1.69083	1238.41
1.2625	1201		0.895	1431.24		1.56028	1402.07		1.72778	1218.48
1.52139	1437.46		0.923056	1429.68		1.61639	817.075		1.88611	1229.04
1.63222	NaN		0.926944	1025.16		1.6575	1093.93		1.94944	1257.77
1.64194	840.204		1.15361	1416.72		1.81889	1119.31		1.98611	1203.63
1.77972	1121.63		1.18139	1529.02		1.875	830.917		2.14472	1273.02
1.89056	1126.7		1.18556	1048.68		1.91611	1228.29		2.20806	1083.42
1.90056	1305.57		1.41194	1401.44		2.0775	1221.76		2.24472	1120.79
2.03806	1255.66		1.43972	1375.18		2.13361	407.436		2.40333	1088.24
2.14889	1372.71		1.44417	1119.08		2.17444	1171.44		2.46639	1165.3
2.15917	1241.29		1.67028	1237.86		2.33611	1187.6		2.50306	1139.04
2.29639	1125.47		1.69806	1366.18		2.39222	798.236		2.66194	1133.34
2.40722	1429.7		1.70278	1125.22		2.43306	1183.1		2.725	1128.85
2.41778	890.023		1.92861	1313.87		2.59472	1132.28		2.76139	1097.54
2.55472	1139.88		1.95639	1413.96		2.65083	760.438		2.92056	1201.04
2.66556	1095.34		1.96139	1129.69		2.69167	1226.42		2.98361	971.592
2.67611	1161.4		2.18694	1208.2		2.85333	1249.05		3.01972	1101.22
2.81306	1319.02		2.21472	1274.11		2.90944	791.416		3.17917	1126.49
2.92389	1459.62		2.22	958.809		2.95028	1224.14		3.24222	1025.84
2.93472	955.807		2.44528	1308.45		3.11194	1107.49		3.27806	1131.35
3.07139	1303.44		2.47306	1336.42		3.16806	868.187		3.43778	1162.87
3.18222	1331.75		2.47861	750.836		3.20889	1038.37		3.50056	1120.67
3.19333	1298.32		2.70361	1256.87		3.37056	925.543		3.53639	1160.55
3.32972	1147.4		2.73139	1261.31		3.42667	577.934		3.69639	1097.6
3.44056	1410.67		2.73722	726.904		3.46722	1059.39		3.75917	1013.24
3.45194	1019.95		2.96194	1265.57		3.62917	1083.53		3.795	1143.18
3.58806	1197.19		2.98972	1202.44		3.68528	790.185		3.955	1175.44
3.69889	1004.55		2.99583	749.093		3.72583	1157.99		4.01778	1077.11
3.71056	1150.96		3.22028	1360.66		3.88778	1332.74		4.05333	1083.76
3.84639	1372.39		3.24806	1199.09		3.94361	746.484		4.21361	1128.75
3.95722	1383.49		3.25444	1307.38		3.98444	1198.04		4.27611	1104.24
3.96917	1168.28		3.47861	1184.63		4.14639	916.305		4.31167	1040.8
4.10472	1356.44		3.50639	1352.71		4.20222	793.245		4.47222	1209.04
4.21556	1372.33		3.51306	1085.1		4.24306	1196.86		4.53472	986.936
4.22778	1274.53		3.73694	1116.86		4.405	1208.97		4.57028	972.059
4.36306	1425.31		3.76472	1385.44		4.46083	863.549		4.73083	1172.97
4.47389	1424.53		3.77167	1234.02		4.50167	1055.59		4.79333	1095.53
4.48639	1232.11		3.99528	1062.31		4.66361	1308.26		4.82861	1098.4
4.62139	1262.52		4.02306	1353.6		4.71944	737.206		4.98944	1139.91
4.73222	1486.74		4.03028	1008.94		4.76028	1147.98		5.05194	1079.55
4.745	1142.44		4.25389	1383.08		4.92222	911.967		5.08694	1030.72
4.87972	1239.22		4.28139	1493.52		4.97806	819.846		5.24778	1158.39
4.99056	1537.61		4.28889	1054.08		5.01889	1171.25		5.31056	1055.14
5.00361	1505.35		4.51222	1381.52		5.18083	1347.87		5.34528	1021.03
5.13806	1360.62		4.53972	1309.48		5.23639	955.717		5.50639	1079.2
5.24889	1468.97		4.5475	1388.59		5.2775	1127.82		5.56917	1062.42
5.26222	1323.21		4.77056	1337.1		5.43944	1183.8		5.60361	1066.8
5.39639	1224.64		4.79806	1220.16		5.495	900.992		5.765	1087.47
5.50722	1228.11		4.80583	1145.68		5.53611	1162.51		5.82778	995.58
5.52083	1316.93		5.02889	1202.79		5.69806	1395.87		5.86194	978.594
5.65472	1332.07		5.05639	1326.95		5.75361	881.542		6.02361	1034.08
5.76556	1515.87		5.06444	1351.98		5.79472	1119.96		6.08611	1008.05
5.77944	1368.03		5.28722	1153.25		5.95667	1326.32		6.12028	1119.09
5.91306	1144.32		5.31472	1422.99		6.01222	-91.4782		6.28222	1199.75
6.02389	1217.08		5.32306	1150.76		6.05333	1070.47		6.34472	1117.31
6.03806	1407.45		5.54556	1267.91		6.21528	1390.1		6.37861	1183.97
6.17139	1265.63		5.57306	1440.39		6.27083	803.492		6.54056	1166.74
6.28222	1495.72		5.80389	1330.31		6.31194	1351.19		6.60333	1013.53
6.29667	1347.98		5.83139	1392.51		6.47389	1238.09		6.63694	983.356
6.42972	1307.44		5.84028	1232.01		6.52944	836.179		6.79917	1191.86
6.54056	1592.18		6.0625	1419.63		6.57056	987.963		6.86194	1166.01
6.555	1427.13		6.08972	1235.11		6.7325	1249.79		6.89528	1124.9
6.68806	1196.15		6.09889	1268.88		6.78806	749.181		7.05778	1287.14
6.79889	1300.88		6.32111	1463.22		6.82917	1311.84		7.12056	1201.78
6.81361	1349.09		6.34806	1359.76		6.99111	1493.83		7.15389	1212.81
6.94639	987.213		6.3575	1180.86		7.04667	850.175		7.31639	1341.32
7.05722	1513.86		6.57944	1265.94		7.08778	1384.48		7.37889	1298.67
7.07222	1409.15		6.60639	1358		7.24972	1559.85		7.41222	1271.62
7.20472	1292.35		6.61611	1383.67		7.30528	915.172		7.575	1351.91
7.31556	1491.38		6.83778	1438.37		7.34639	1227		7.6375	1333.04
7.33083	1351.13		6.87472	1150.31		7.50833	1457.49		7.67056	1310.34
7.46306	1421.68		7.09611	1559.29		7.56389	921.649		7.83361	1373.68
7.57389	1303.41		7.12306	1517.2		7.605	1246.42		7.89611	1355.87
7.58944	1389.58		7.13333	1488.66		7.76694	1506.18		7.92889	1341.53
7.72139	1389.96		7.35444	1690.13		7.8225	1020.32		8.09222	12.8148
7.83222	NaN		7.38139	1529.91		7.86361	1305.38		8.15472	4.43991
7.84806	1382.7		7.39167	1485.67		8.02556	1455.91		8.18722	-48.5302
7.97972	1313.92		7.57306	1100.49		8.08111	-89.2612		8.35083	-33.396
8.09056	-28.3253		7.61306	1525.75		8.12222	-199.21		8.41306	-15.8364
8.10667	-172.878		7.63972	1395.27		8.28417	-137.553
8.23806	-357.992		7.65028	1352.82		8.33972	-56.6465
8.34889	-54.8747		7.83139	1416.01		8.38083	-238.533
8.36528	-144.059		7.87139	1294.37		8.54278	-26.9695
8.49639	-71.6934		7.90889	1389.61		8.59833	-77.7437
8.60722	-425.317		8.09	9.10477
8.62389	-101.198		8.12972	-55.783
8.75472	-67.688		8.1675	-180.863
8.86556	-215.616		8.34861	-129.522
8.8825	-115.465		8.38806	-25.4923
9.01306	-79.0482		8.42611	-357.897
9.12389	-217.713		8.60722	-138.789
9.14111	-89.1656		8.64667	-98.3623
9.27139	-101.651		8.68444	-288.61
9.38222	-308.687		8.86583	-130.119
9.39972	-260.165		8.905	-170.919
9.52972	-17.0887		8.94306	-309.726
9.64056	-69.2471		9.12444	-88.2632
9.65833	-188.234		9.16333	-77.4897
9.78806	-87.174		9.20167	-36.4582
9.89889	-172.579		9.38306	-95.4593
9.91694	-174.305
10.0464	-4.99994
10.1572	-203.584
10.1756	-163.398
10.3047	78.1258
10.4156	-261.211
10.4342	-74.6566

## Sheet: pgm1
rel. Time (9am="0")	NPS 22°C		rel. Time (9am="0")	NPS 32°C		rel. Time (9am="0")	NPS 36°C		rel. Time (9am="0")	NPS 40°C
[h]	[µmol CO2 h-1 gDW-1]		[h]	[µmol CO2 h-1 gDW-1]		[h]	[µmol CO2 h-1 gDW-1]		[h]	[µmol CO2 h-1 gDW-1]
-0.933889	-179.208		-0.733056	-499.847		0.00305556	-515.308		0.0233333	-255.292
-0.9075	-179.316		-0.654722	-508.317		0.03	660.188		0.0622222	-139.286
-0.848333	-378.567		-0.625556	-736.855		0.217778	531.358		0.0661111	107.314
-0.675556	-135.921		-0.624167	-25.6733		0.222222	398.33		0.0888889	154.606
-0.649167	-408.888		-0.520278	257.57		0.261667	275.892		0.104444	375.871
-0.59	-344.271		-0.474722	-377.939		0.288333	784.627		0.281944	565.692
-0.417222	-71.6393		-0.396389	-527.839		0.476389	1155.96		0.320556	600.461
-0.390833	-161.818		-0.261667	253.488		0.480833	630.679		0.324722	761.014
-0.331667	-316.802		-0.216389	-281.97		0.52	747.212		0.347222	547.859
-0.198889	-325.892		-0.137778	-479.716		0.546667	816.507		0.362778	994.727
-0.158889	-147.842		-0.00333333	172.092		0.735	1362.67		0.540556	728.462
0.0597222	-128.515		0.0419444	-14.9521		0.739444	1072.42		0.578889	926.814
0.0997222	543.765		0.120833	1311.86		0.778611	1155.89		0.583333	1375.66
0.185278	166.557		0.125833	694.635		0.953056	665.854		0.605556	928.3
0.318333	769.509		0.255278	608.052		0.993333	1325.54		0.621111	1235.97
0.358056	1009.53		0.300556	251.888		0.998056	900.033		0.799167	734.382
0.443611	1049.36		0.379444	1363.29		1.03694	856.228		0.837222	855.555
0.576944	1161.56		0.384167	1082.62		1.21167	1093.03		0.841944	1221.47
0.616389	877.504		0.513889	936.464		1.25167	1041.47		0.879444	1670.39
0.701944	1665.27		0.558889	612.506		1.25667	873.763		1.05778	661.957
0.835556	1139.25		0.638056	1414.18		1.29528	792.824		1.09556	1005.61
0.874722	1085.59		0.6425	992.913		1.47028	964.886		1.10056	1495.26
0.960278	1438.29		0.900833	842.873		1.51	1211.24		1.13778	1380.7
1.09417	1199.93		1.03111	525.738		1.51528	801.367		1.31639	1091.53
1.13306	1083.86		1.07583	792.35		1.55361	855.402		1.35389	941.428
1.21889	1393.56		1.155	1166.67		1.72889	1056.15		1.35917	1299.66
1.35278	1121.09		1.15917	1165.67		1.76833	1336.69		1.39611	1448.64
1.39139	1161.31		1.28944	708.36		1.77389	773.544		1.575	1263.28
1.61139	1186.75		1.33417	760.618		1.81194	919.651		1.61222	1032.37
1.64972	1251.87		1.41333	1331.62		1.9875	1103.6		1.61778	1169.76
1.87	1181.14		1.4175	1255.14		2.02667	1443.19		1.65444	1161.7
1.90806	1189.04		1.54806	515.966		2.0325	730.634		1.83361	980.816
1.95639	999.549		1.59278	705.696		2.07028	922.001		1.87083	1207.69
2.12861	1106.25		1.67167	1768.05		2.24611	530.25		1.87639	1196.39
2.16639	938.45		1.67583	1154.62		2.285	955.557		1.91278	1373.73
2.215	1197.03		1.80667	1117.31		2.29111	580.035		2.09222	238.148
2.38722	1110.53		1.85139	614.647		2.32861	581.238		2.12917	643.995
2.42472	1098.35		1.93	1597.37		2.50472	618.97		2.135	720.78
2.64583	1075.1		1.93417	1241.03		2.54333	1306.78		2.17111	827.447
2.68306	1238.96		2.06528	879.754		2.54972	476.883		2.35083	374.497
2.73194	896.023		2.10972	0		2.58694	581.164		2.3875	430.628
2.90444	1195.6		2.18833	0		2.76333	312.211		2.39361	875.139
2.94139	1282.89		2.1925	1129.5		2.80167	1189.34		2.42944	1086.77
2.99056	1369.86		2.32389	286.469		2.80833	617.448		2.60917	945.658
3.16306	1143.19		2.36889	190.968		2.84556	779.049		2.64611	971.496
3.2	1312.5		2.44667	568.476		3.02194	820.733		2.65222	1190.27
3.42167	1038.57		2.45083	702.564		3.06	834.936		2.68778	1399.93
3.45833	1303.78		2.5825	171.22		3.06694	637.472		2.86778	648.224
3.50778	1234.87		2.6275	467.918		3.10389	425.923		2.90444	649.581
3.68028	1060.67		2.705	955.233		3.28056	1317.93		2.91083	988.783
3.71667	1112.57		2.70917	1069.78		3.31833	973.555		2.94611	1325.17
3.76639	1240.84		2.84111	0		3.32556	158.83		3.12639	741.121
3.93889	1119.87		2.88611	615.743		3.3625	333.066		3.16278	594.058
3.975	1197.16		2.96361	1452.14		3.53917	499.039		3.16944	1298.48
4.025	1417.8		2.9675	1190.98		3.57667	1571.96		3.20444	1061.31
4.1975	1286.47		3.09972	210.115		3.58389	639.055		3.385	1118.2
4.23333	1222.29		3.14444	210.932		3.62111	769.012		3.42111	970.148
4.28333	1151.09		3.22194	1009.82		3.79778	1400.04		3.42806	1221.89
4.45611	1152.46		3.22583	1144.07		3.835	1164.93		3.46306	1210.38
4.49167	1119.8		3.35833	405.924		3.8425	771.123		3.64361	883.297
4.71472	1201.51		3.40278	1042.76		3.87944	651.855		3.67944	909.82
4.75	1332.27		3.48028	878.982		4.05639	948.966		3.68667	1383.07
4.80056	1151.9		3.48417	779.464		4.09333	1043.04		3.72139	1140.32
4.97333	1095.07		3.61694	1010.94		4.10111	766.27		3.90222	1398.71
5.00833	1170.79		3.66111	-353.938		4.13778	1344.89		3.93778	437.679
5.05889	1300.69		3.73861	950.036		4.315	1019.14		3.94528	1200.25
5.23194	1055.47		3.7425	1179.33		4.35167	1252.52		3.97972	1053.52
5.26694	1133.53		3.87556	153.816		4.35972	759.112		4.16083	1473.41
5.31722	1334.61		3.91944	273.275		4.39639	557.285		4.19611	1050.97
5.49056	1241.86		3.99694	911.961		4.57361	1349.73		4.20361	703.161
5.52528	1196.17		4.00083	799.734		4.61	950.635		4.23806	904.322
5.57583	1406.64		4.13417	165.61		4.61833	706.083		4.41944	826.287
5.74917	1213.8		4.17778	304.773		4.65472	503.579		4.45444	868.12
5.78361	1264.36		4.25528	1180.3		4.83222	1054.17		4.46222	955.775
5.83444	1335.87		4.25917	1065.68		4.86833	1056.92		4.49639	1260.04
6.00778	1194.22		4.39278	889.701		4.87667	463.73		4.67806	1147.16
6.04194	1360.41		4.43611	630.239		4.91306	571.363		4.71278	1045.33
6.09306	1128.57		4.51361	1381.47		5.09083	1054.33		4.72083	1276.55
6.26639	978.201		4.5175	1216.77		5.12694	1314.59		4.75472	1152.08
6.30028	1289.65		4.65139	775.185		5.13528	796.516		4.93667	370.048
6.35167	1010.92		4.69444	53.2773		5.17139	796.022		4.97111	1098.93
6.525	981.925		4.77194	1356.01		5.34944	1432.51		4.97944	1099.01
6.55861	1104.13		4.77583	1169.88		5.38528	1526.07		5.01306	1242.18
6.61	1249.28		4.91	894.435		5.39389	822.94		5.19528	337.001
6.78361	1141.02		4.95278	111.138		5.42972	592.64		5.22944	910.668
6.81694	967.426		5.03028	1272.49		5.60806	851.53		5.23806	1416.29
6.86861	1593.85		5.03417	1079.98		5.64389	1445.16		5.27139	1333.06
7.04222	1163.05		5.16861	1029.56		5.6525	762.022		5.45389	1208.85
7.07556	1217.74		5.21139	49.2176		5.68806	755.101		5.48806	1161.56
7.30083	1078.32		5.28861	999.77		5.86639	1223.64		5.49667	935.596
7.33389	1252.54		5.2925	1236.84		5.9025	1308.99		5.52972	1593.71
7.38556	986.475		5.42722	0		5.91083	673.505		5.7125	425.101
7.55944	1024		5.47	0		5.94639	723.251		5.74639	1094.11
7.59222	967.477		5.54722	487.165		6.125	1421.51		5.75528	1338.76
7.64417	1111.21		5.55083	914.167		6.16083	1100.75		5.78833	1083.31
7.81806	1019.36		5.68583	0		6.16944	891.436		5.97111	358.067
7.85056	1228.17		5.72833	565.67		6.20472	698.461		6.00472	1277.41
7.90278	1260.99		5.80556	1271.32		6.38361	964.902		6.01389	1223.63
8.07667	168.012		5.80917	1065.25		6.41917	746.457		6.04667	1073.24
8.10889	-132.675		5.94444	889.924		6.42806	655.78		6.22972	932.07
8.16139	-183.992		5.98667	140.383		6.46306	286.86		6.26306	811.283
8.33528	-205.44		6.06389	1140.16		6.64222	626.313		6.27222	1396.33
8.36722	21.7566		6.0675	1249.53		6.6775	809.129		6.305	1437.37
8.41972	98.1545		6.20306	1264.76		6.68667	226.271		6.48833	219.701
8.59389	-185.603		6.245	580.822		6.72139	836.96		6.52139	241.956
			6.32222	1809.96		6.90083	1024.63		6.53056	225.948
			6.32583	1301.75		6.93611	1240.21		6.56361	433.694
			6.50333	84.7316		6.94528	645.743		6.74694	72.9209
			6.58056	1143.24		6.98	917.456		6.77972	183.344
			6.58417	1223.35		7.15917	1292.83		6.78917	765.55
			6.72028	797.228		7.19444	1434.17		6.82194	1162.66
			6.76167	769.78		7.20361	1012.9		7.00556	319.414
			6.83889	1391.94		7.23833	1002.39		7.03806	690.487
			6.8425	1408.66		7.41778	1510.2		7.04778	1077.92
			6.97889	757.642		7.45278	1148.06		7.08028	997.968
			7.02	677.267		7.46222	1089.69		7.26417	368.606
			7.0975	768.286		7.49667	853.005		7.29667	621.433
			7.10083	1091.11		7.67639	1351.43		7.30639	1168.06
			7.2375	432.894		7.71111	1040.71		7.33861	1052.89
			7.27833	615.242		7.72083	979.955		7.52278	460.081
			7.35583	1447.82		7.755	414.433		7.555	1164.29
			7.35917	1075.95		7.93472	1479.29		7.56472	1144.73
			7.49611	943.738		7.96944	1369.61		7.59694	1271.29
			7.53694	945.207		7.97944	1019.43		7.78139	738.19
			7.61417	1449.36		8.01333	1084.82		7.81361	767.036
			7.6175	1299.46		8.19333	-239.023		7.82333	1466.75
			7.75472	597.908		8.22806	-80.5024		7.85528	1032.89
			7.79528	795.174		8.23806	-90.7693		8.04	582.366
			7.87278	1197.61		8.27167	-203.782		8.07194	-161.027
			7.87583	1327.22		8.45194	-185.583		8.08194	-35.1412
			8.01333	1124.25		8.48667	-148.964		8.11361	-255.196
			8.13111	-372.46		8.49667	-299.354		8.29861	99.3196
			8.13417	-25.561		8.53	-154.504		8.33028	-369.043
			8.27194	-129.134					8.34056	-537.824
			8.35139	-1377.62					8.37194	-169.715
			8.38972	-541.045
			8.3925	-74.9948
			8.53056	59.4424

## Sheet: spsa1
rel. Time (9am="0")	NPS 22°C		rel. Time (9am="0")	NPS 32°C		rel. Time (9am="0")	NPS 36°C		rel. Time (9am="0")	NPS 40°C
[h]	[µmol CO2 h-1 gDW-1]		[h]	[µmol CO2 h-1 gDW-1]		[h]	[µmol CO2 h-1 gDW-1]		[h]	[µmol CO2 h-1 gDW-1]
-0.891389	-135.031		-0.951111	-123.295		0.0661111	283.905		0.08	262.39
-0.89	-110.219		-0.9225	-208.955		0.105	662.098		0.0866667	378.102
-0.884167	-41.4949		-0.785278	-148.635		0.131944	839.046		0.117222	636.987
-0.633056	-106.008		-0.6925	-70.7562		0.175278	876.435		0.125833	853.219
-0.631667	-23.6174		-0.664167	-80.517		0.324722	1277.73		0.338333	1012.47
-0.625833	-29.6263		-0.433889	-50.2066		0.363333	1457.65		0.345278	1300.65
-0.374722	-18.4149		-0.405833	-129.825		0.390278	1438.92		0.375556	1162.96
-0.3675	-45.7543		-0.175556	-121.368		0.433611	961.643		0.384167	1085.49
-0.153889	-171.425		-0.1475	-44.541		0.583333	1428.35		0.596944	1296.59
-0.148333	-143.383		-0.0486111	-71.716		0.621667	1372.89		0.603889	1581.16
-0.116389	-37.3671		0.0830556	371.292		0.648611	1437.95		0.634167	1256.68
-0.109167	-41.7042		0.110833	562.756		0.691944	1058.73		0.6425	1138.11
0.104722	1032.94		0.21	849.804		0.841944	1538.26		0.855556	1444.4
0.110278	402.871		0.341389	1350.33		0.88	1282.17		0.8625	1578.26
0.149167	1099.66		0.369167	1153.33		0.950278	982.123		0.8925	1151.03
0.363333	1544.75		0.468611	1079.87		1.10028	1444.05		0.901111	1265.5
0.368889	965.012		0.599722	1334.09		1.13833	1482.62		1.11417	1418.93
0.4075	1259.65		0.6275	1463.82		1.20861	923.176		1.12111	1538.62
0.621944	1644.14		0.726944	1180.47		1.32583	1392.66		1.15083	1130.48
0.627222	1044.1		0.858333	1384.08		1.35861	1564.7		1.15944	1346.06
0.666111	1152.98		0.885833	1373.17		1.39694	1491.56		1.37278	1351.92
0.880556	1332.76		0.985556	1173.85		1.415	1360.43		1.37972	1378.56
0.885833	1197.47		1.11694	1388.12		1.46694	982.21		1.40917	1174.64
0.924722	1358.32		1.14417	1450.48		1.61722	1357.92		1.41778	1266.56
1.13917	1411.63		1.24417	1143.71		1.65556	1474.95		1.63139	1287.94
1.14444	1027.27		1.37556	1318.32		1.67361	1424.89		1.63833	1450.17
1.17528	1216.05		1.4025	1454.26		1.72528	994.115		1.6675	1231.16
1.18306	1389.13		1.50278	1093.99		1.87583	1424.41		1.67611	1302.6
1.39778	1472.51		1.63417	1272.64		1.91389	1480.16		1.89	1320.8
1.40306	884.774		1.66083	1289.05		1.93222	1419.21		1.89694	1476.65
1.43361	1334.28		1.76139	1117.7		1.98361	1005.33		1.92583	1276.39
1.44139	1307.92		1.8925	1345.95		2.13444	1371.65		1.93444	1436.49
1.65639	1543.72		1.91917	1320.26		2.17222	1174.95		2.14861	1187.41
1.66167	980.748		2.02	1187.83		2.19083	1314.56		2.15556	1415.62
1.69194	1468.99		2.15111	1164.48		2.24194	938.003		2.18417	1111.21
1.69972	1367.99		2.1775	1233.7		2.39306	1341.62		2.19278	900.368
1.915	1497.13		2.27861	911.943		2.43056	1177.96		2.40722	1177.82
1.92028	1036.38		2.40944	1139.38		2.44944	1213.11		2.41417	1280.66
1.95028	1362.69		2.43583	1208.79		2.50028	979.319		2.4425	1129.32
1.95806	1187.74		2.53722	876.921		2.65167	1153.66		2.45111	1186.78
2.17361	1399.8		2.66778	1101.32		2.68889	1260.94		2.66556	1179.92
2.17889	1076.41		2.69417	1138.07		2.70806	1126.12		2.67278	1208.96
2.20861	1280.91		2.79583	933.997		2.75861	816.455		2.70083	1111.96
2.21639	1194.41		2.92611	1240.49		2.91	1297.01		2.70944	1084.32
2.43222	1513.89		2.9525	1137.13		2.94722	1398.44		2.92389	1131.3
2.4375	1105.94		3.05444	977.465		2.96667	1085.39		2.93139	1205.9
2.46694	1362.82		3.18444	1074.18		3.01694	813.256		2.95917	1239.89
2.47472	1327.24		3.21083	1112.95		3.16833	1083.07		2.96778	1219.84
2.69056	1575.62		3.31278	1089.68		3.20556	1328.24		3.1825	974.706
2.69611	1064.68		3.44278	1449.57		3.22528	1010.85		3.19	1382.81
2.72528	1379.33		3.46917	1322.82		3.27528	886.594		3.21778	1275.08
2.73306	1361.13		3.57139	1160.26		3.42667	1125.24		3.22611	1440.4
2.94889	1623.84		3.70111	1388.07		3.46389	1414.51		3.44111	1124.78
2.95472	960.19		3.7275	1265.43		3.48389	1064.77		3.44861	1479.07
2.99139	1360.45		3.83	1065.61		3.53361	970.631		3.47611	1276.88
3.2075	1664.84		3.95944	1190.45		3.685	1233.73		3.48444	1374.18
3.21333	1027.19		3.98583	1268.37		3.7225	1362.89		3.69972	1125.97
3.24972	1366.25		4.08833	1102.02		3.7425	850.724		3.70722	1391.76
3.46611	1500.91		4.21778	1351.85		3.79194	888.26		3.73444	1321.13
3.47194	1063.37		4.24417	1317.87		3.94361	1205.88		3.74278	1273.85
3.50806	1193.38		4.34694	978.95		3.98111	1283.22		3.95833	1090.64
3.72472	1445.32		4.47611	1258.42		4.00111	1192.11		3.96583	1485.71
3.73056	1108.97		4.5025	1313.08		4.05028	993.164		3.99278	1294.43
3.76639	1282.54		4.60556	1127.93		4.20222	1265.83		4.00111	1439.61
3.98333	1567.6		4.73444	1068.71		4.23944	1500.44		4.21694	1121.64
3.98917	1089.61		4.76083	1172.32		4.25972	1038.36		4.22444	1379.41
4.02472	1308.12		4.86417	1148.47		4.30861	955.6		4.25111	1238.59
4.24194	1606.26		4.99278	1232.39		4.46083	1351.68		4.25944	1546.35
4.24778	1057.57		5.01917	1190.99		4.49778	1503.68		4.47556	1106.06
4.28306	1371.52		5.12278	1200.2		4.51833	1108.34		4.48306	1452.23
4.50056	1665.41		5.25111	1355.21		4.56694	943.443		4.50944	1264.72
4.50639	1039.92		5.2775	1289.11		4.71944	1216.74		4.51778	1324.18
4.54139	1404.05		5.38139	1168.9		4.75611	1393.99		4.73417	1035.29
4.75917	1578.57		5.50944	1341.08		4.77694	1192		4.74167	1491.13
4.765	1099.63		5.53583	1319.83		4.82528	1044.93		4.76778	1400.19
4.79972	1362.34		5.64	1090.66		4.97806	1261.92		4.77611	1437.85
5.01778	1488.21		5.76778	1330.11		5.01444	1430.45		4.99278	1145.75
5.02361	1145.93		5.79417	1239.48		5.03556	1196.15		5	1480.41
5.05806	1199.08		5.89833	1082.62		5.08361	1075.96		5.02611	1238.75
5.27639	1619.17		6.02611	1253.9		5.23667	1359.05		5.03444	1504.99
5.28222	1154.91		6.0525	1279.4		5.27278	1378.91		5.25139	1120.85
5.31639	1339.59		6.15694	1273.88		5.29417	1206.38		5.25861	1552.96
5.535	1647.97		6.28472	1391.76		5.34194	997.331		5.28444	1331.1
5.54083	1027.51		6.31083	1527.78		5.49528	1340.69		5.29278	1355.84
5.575	1307.75		6.41556	1120.93		5.53111	1305.16		5.51	1079.54
5.79361	1673.83		6.54333	1260.6		5.55278	1169.35		5.51694	1489.27
5.79944	1148.17		6.56917	1292.57		5.60028	1112.3		5.54278	1321.75
5.83333	1388.49		6.67417	1218.83		5.75389	1337.55		5.55111	1342.77
6.05222	1678.01		6.76167	886.719		5.78972	1459.36		5.76861	1084.67
6.05778	1097.3		6.80194	1555.15		5.81139	1201.53		5.77556	1356.38
6.09167	1408.87		6.8275	1650.78		5.85861	974.288		5.80111	1198.91
6.31083	1502.87		6.93278	1272.48		6.0125	1167.32		5.80972	1375.95
6.31639	1132.64		7.02028	1095.28		6.04806	1460.55		6.02694	1057.8
6.35	1309.93		7.06028	1535.94		6.07	1252.53		6.03417	1364.63
6.56944	1638.39		7.08583	1520.52		6.11694	996.556		6.05944	1306.2
6.575	1172.5		7.19139	1186.59		6.27111	1347.84		6.06806	1378.74
6.60833	1198.49		7.27889	1195.51		6.30667	1697.49		6.28556	1101.49
6.82806	1655.62		7.31861	1519.94		6.32861	1423.22		6.29278	1463.75
6.83361	1134.96		7.45	1247.26		6.37528	1047.26		6.31778	1313.12
6.86667	1274.48		7.5375	1413.49		6.52972	1175.38		6.32639	1377.47
7.08667	1591.83		7.57694	1506.22		6.565	1273.23		6.54417	936.463
7.09222	967.583		7.70861	1310.29		6.58722	1162.8		6.55139	1078.9
7.125	1368.64		7.79611	1422.05		6.63361	887.833		6.57611	885.528
7.34528	1710.67		7.83528	1209.87		6.78833	2124.16		6.58472	1042.73
7.35083	1109.31		7.96722	1220.31		6.82333	1376.22		6.80278	1000.93
7.38333	1306.46		8.05444	1404.97		6.84583	1287.96		6.81	1105.82
7.60389	1598.47		8.09361	23.1657		6.89194	981.288		6.83444	995.549
7.60944	1115.99		8.22556	12.2735		7.04694	1634.02		6.84306	1241.37
7.64167	1406.02		8.31306	-56.5274		7.08167	1565.42		7.06139	1263.35
7.8625	1442.22		8.35194	-48.3391		7.10444	1349.07		7.06861	1306.1
7.86806	1117.04		8.48417	-51.7027		7.15028	1095.74		7.09278	1226.45
7.9	1231.31					7.30556	1519.84		7.10139	1204.58
8.12111	-38.2048					7.34	1560.83		7.32	1307.62
8.12667	-36.4683					7.36306	1460.37		7.32694	1360.03
8.15833	-22.1923					7.40861	1006.64		7.35111	1205.9
8.37972	-33.0925					7.56417	1413.88		7.35972	1450.17
8.38528	-25.9251					7.59833	1602.37		7.57861	1360.65
8.41667	-79.0695					7.62167	1397.21		7.58556	1436.41
						7.66694	997.758		7.60972	1259.33
						7.82278	1503.83		7.61806	1327.06
						7.85694	1551.14		7.83722	1334.15
						7.88028	1458.58		7.84417	1529.62
						7.92528	1008.93		7.86806	1291.39
						8.08111	28.5192		7.87639	1490.57
						8.11528	23.4951		8.09583	42.5471
						8.13889	5.96164		8.1025	20.3075
						8.18361	27.8809		8.12639	-45.0512
						8.33972	-179.006		8.13472	13.2182
						8.37361	-65.4001		8.35417	-22.645
						8.3975	-11.4844		8.36111	-64.0134
						8.44194	-0.718835		8.38472	-70.4833
									8.39306	-98.4538
									8.61278	-14.5073
