# Supplementary material for: Predicting plant growth response under fluctuating temperature by carbon balance modelling
Source: Commun Biol. 2022 Feb 24;5:164. doi: 10.1038/s42003-022-03100-w (PMC8873469; doi:10.1038/s42003-022-03100-w)
Supplement: Supplementary file 5 — Supplementary Data 3 [file 42003_2022_3100_MOESM5_ESM.xlsx]

## Sheet: summary_col_quenching
Genotype	Condition	PAR	ETR	qP	qN	qL		Condition	PAR	ETR	qP	qN	qL		Condition	PAR	ETR	qP	qN	qL
Col	control	38	8.7	0.699	0.028	0.339		40°C	38	7.3	0.581	0.021	0.224		recovery	38	8.5	0.665	0.083	0.288
Col	control	38	10.4	0.798	0	0.42		40°C	38	7.7	0.608	0.032	0.239		recovery	38	8.9	0.715	0.162	0.353
Col	control	38	9.7	0.764	0	0.401		40°C	38	7.8	0.624	0.065	0.268		recovery	38	8.6	0.674	0.054	0.296
Col	control	38	9.6	0.744	0.034	0.358		40°C	38	7.2	0.577	0.042	0.231		recovery	68	14.4	0.652	0.227	0.299
Col	control	38	9.3	0.747	0.103	0.396		40°C	38	6.8	0.585	0.176	0.281		recovery	68	15.2	0.729	0.411	0.42
Col	control	38	9.8	0.773	0.085	0.415		40°C	68	13.5	0.606	0.123	0.256		recovery	68	14.3	0.668	0.325	0.335
Col	control	68	13.3	0.642	0.329	0.331		40°C	68	1.4	0.623	0.119	0.264		recovery	98	19.5	0.617	0.256	0.273
Col	control	68	15.9	0.692	0.09	0.305		40°C	68	14.3	0.66	0.201	0.321		recovery	98	20.9	0.714	0.483	0.42
Col	control	68	14.9	0.69	0.212	0.352		40°C	68	13.9	0.636	0.155	0.293		recovery	98	20.2	0.682	0.446	0.375
Col	control	68	16.3	0.732	0.211	0.376		40°C	68	13.6	0.698	0.36	0.424		recovery	135	26.6	0.616	0.282	0.276
Col	control	68	14.2	0.7	0.427	0.404		40°C	98	20.1	0.64	0.201	0.297		recovery	135	27.8	0.696	0.497	0.403
Col	control	68	15.5	0.729	0.347	0.409		40°C	98	20.6	0.65	0.2	0.299		recovery	135	26.5	0.66	0.481	0.361
Col	control	98	17.9	0.644	0.508	0.371		40°C	98	21.7	0.708	0.27	0.383		recovery	188	37.7	0.635	0.323	0.3
Col	control	98	21.1	0.657	0.235	0.298		40°C	98	21.2	0.691	0.232	0.361		recovery	188	37.2	0.675	0.521	0.386
Col	control	98	20.6	0.699	0.387	0.397		40°C	98	20.7	0.739	0.358	0.473		recovery	188	35.3	0.64	0.511	0.349
Col	control	98	21.9	0.704	0.332	0.367		40°C	135	28.2	0.663	0.274	0.33		recovery	285	57.5	0.654	0.401	0.334
Col	control	98	19.4	0.694	0.525	0.421		40°C	135	28.9	0.674	0.274	0.335		recovery	285	52.9	0.652	0.576	0.376
Col	control	98	21.4	0.715	0.416	0.408		40°C	135	30.7	0.738	0.317	0.428		recovery	285	50.4	0.617	0.557	0.338
Col	control	135	23.6	0.644	0.581	0.389		40°C	135	30.7	0.733	0.282	0.419		recovery	428	84.7	0.66	0.475	0.358
Col	control	135	28.5	0.664	0.339	0.325		40°C	135	29.8	0.775	0.369	0.524		recovery	428	73.9	0.622	0.616	0.359
Col	control	135	27.2	0.686	0.456	0.397		40°C	188	40	0.69	0.338	0.371		recovery	428	69.2	0.578	0.598	0.313
Col	control	135	28.1	0.66	0.345	0.325		40°C	188	40.8	0.697	0.338	0.373		recovery	630	119.1	0.65	0.542	0.364
Col	control	135	25.8	0.667	0.514	0.389		40°C	188	42.9	0.752	0.372	0.458		recovery	630	100	0.586	0.647	0.334
Col	control	135	28	0.679	0.408	0.366		40°C	188	44.3	0.773	0.333	0.484		recovery	630	93.4	0.539	0.624	0.287
Col	control	188	30.6	0.618	0.629	0.376		40°C	188	42	0.799	0.42	0.571		recovery	938	160.7	0.615	0.616	0.35
Col	control	188	38.1	0.649	0.407	0.321		40°C	285	60.8	0.713	0.427	0.417		recovery	938	130.4	0.523	0.677	0.287
Col	control	188	36.2	0.667	0.488	0.384		40°C	285	62.1	0.719	0.425	0.416		recovery	938	118.6	0.467	0.647	0.238
Col	control	188	37.7	0.637	0.361	0.306		40°C	285	64	0.764	0.447	0.493		recovery	1230	186.5	0.565	0.668	0.319
Col	control	188	35.1	0.653	0.522	0.376		40°C	285	67.2	0.793	0.405	0.527		recovery	1230	155.5	0.483	0.691	0.26
Col	control	188	38	0.663	0.417	0.351		40°C	285	60	0.8	0.541	0.599		recovery	1230	141.5	0.427	0.652	0.21
Col	control	285	40.3	0.56	0.681	0.337		40°C	428	90.1	0.725	0.498	0.448		recovery	1725	213.7	0.484	0.72	0.268
Col	control	285	56.5	0.653	0.466	0.342		40°C	428	91	0.728	0.509	0.449		recovery	1725	173.9	0.396	0.722	0.205
Col	control	285	50.6	0.637	0.558	0.371		40°C	428	92.2	0.762	0.533	0.511		recovery	1725	164.5	0.356	0.662	0.167
Col	control	285	55.1	0.633	0.443	0.32		40°C	428	99.4	0.807	0.484	0.569		recovery	2250	241	0.432	0.749	0.237
Col	control	285	49.8	0.629	0.575	0.365		40°C	428	80.2	0.766	0.646	0.578		recovery	2250	178.6	0.319	0.744	0.16
Col	control	285	54.2	0.638	0.465	0.338		40°C	630	127.8	0.724	0.567	0.467		recovery	2250	172.9	0.291	0.677	0.132
Col	control	428	52.8	0.506	0.716	0.301		40°C	630	130.4	0.737	0.582	0.481
Col	control	428	71.7	0.573	0.566	0.29		40°C	630	124.1	0.734	0.621	0.5
Col	control	428	68.3	0.593	0.615	0.344		40°C	630	138.7	0.797	0.564	0.575
Col	control	428	76.9	0.607	0.52	0.312		40°C	630	95.8	0.669	0.72	0.481
Col	control	428	67.1	0.584	0.625	0.336		40°C	938	175.7	0.699	0.634	0.456
Col	control	428	73.5	0.587	0.511	0.301		40°C	938	179.6	0.717	0.657	0.48
Col	control	630	61.7	0.417	0.748	0.239		40°C	938	159.6	0.675	0.695	0.453
Col	control	630	102.1	0.567	0.593	0.294		40°C	938	185.6	0.754	0.641	0.535
Col	control	630	89.2	0.54	0.651	0.306		40°C	938	107.2	0.53	0.763	0.355
Col	control	630	104.3	0.579	0.584	0.305		40°C	1230	207.7	0.657	0.685	0.426
Col	control	630	85.7	0.519	0.658	0.288		40°C	1230	212.8	0.679	0.711	0.454
Col	control	630	95.5	0.523	0.531	0.254		40°C	1230	176.7	0.597	0.739	0.387
Col	control	938	74.9	0.346	0.762	0.192		40°C	1230	215.4	0.701	0.698	0.488
Col	control	938	137.9	0.532	0.643	0.28		40°C	1230	112.6	0.434	0.778	0.276
Col	control	938	111.9	0.466	0.681	0.254		40°C	1725	250.7	0.592	0.735	0.376
Col	control	938	138.3	0.527	0.625	0.272		40°C	1725	250.7	0.606	0.765	0.398
Col	control	938	105.6	0.438	0.682	0.233		40°C	1725	197.1	0.494	0.772	0.304
Col	control	938	119	0.443	0.551	0.201		40°C	1725	254.3	0.619	0.744	0.413
Col	control	1230	87.3	0.311	0.769	0.17		40°C	1725	110.1	0.309	0.792	0.185
Col	control	1230	172	0.506	0.652	0.259		40°C	2250	277.8	0.524	0.769	0.326
Col	control	1230	134.3	0.428	0.685	0.227		40°C	2250	292	0.563	0.793	0.368
Col	control	1230	162.7	0.481	0.645	0.242		40°C	2250	204.1	0.406	0.796	0.242
Col	control	1230	112.6	0.362	0.699	0.184		40°C	2250	274.1	0.533	0.775	0.342
Col	control	1230	127.6	0.363	0.562	0.155		40°C	2250	121	0.261	0.793	0.152
Col	control	1725	99.3	0.252	0.771	0.133
Col	control	1725	139.1	0.311	0.724	0.148
Col	control	1725	153.6	0.35	0.688	0.176
Col	control	1725	197.8	0.42	0.659	0.203
Col	control	1725	118.1	0.275	0.717	0.134
Col	control	1725	132.6	0.272	0.583	0.109
Col	control	2250	103	0.202	0.774	0.104
Col	control	2250	187.1	0.333	0.756	0.169
Col	control	2250	169.2	0.296	0.685	0.142
Col	control	2250	222.1	0.366	0.67	0.171
Col	control	2250	124.7	0.228	0.734	0.11
Col	control	2250	137	0.221	0.616	0.089

## Sheet: summary_pgm1_quenching
Genotype	Condition	PAR	ETR	qP	qN	qL		Condition	PAR	ETR	qP	qN	qL		Condition	PAR	ETR	qP	qN	qL
pgm1	control	38	10.1	0.798	0.088	0.45		40°C	38	8.9	0.729	0.063	0.388		recovery	38	9.6	0.767	0.115	0.418
pgm1	control	38	9.9	0.79	0.107	0.448		40°C	38	8.5	0.703	0.055	0.365		recovery	38	10.3	0.84	0.155	0.544
pgm1	control	38	10.9	0.897	0.103	0.671		40°C	38	7.9	0.66	0.109	0.33		recovery	38	10.9	0.869	0.071	0.584
pgm1	control	38	11.4	0.922	0.041	0.726		40°C	38	7.6	0.636	0.096	0.302		recovery	68	15.5	0.717	0.265	0.383
pgm1	control	38	10.5	0.849	0.116	0.556		40°C	38	6.9	0.584	0.164	0.268		recovery	68	16.3	0.792	0.395	0.514
pgm1	control	68	16.6	0.77	0.304	0.451		40°C	68	16.5	0.773	0.168	0.463		recovery	68	17.5	0.807	0.246	0.501
pgm1	control	68	16.1	0.75	0.289	0.428		40°C	68	15.9	0.755	0.166	0.446		recovery	98	21	0.678	0.284	0.344
pgm1	control	68	17.6	0.845	0.299	0.597		40°C	68	14.6	0.704	0.226	0.396		recovery	98	23	0.771	0.379	0.48
pgm1	control	68	19.7	0.908	0.139	0.703		40°C	68	13.6	0.653	0.232	0.339		recovery	98	23.7	0.776	0.33	0.472
pgm1	control	68	17.2	0.815	0.319	0.536		40°C	68	12.7	0.617	0.247	0.309		recovery	135	29.7	0.705	0.318	0.38
pgm1	control	98	22.7	0.757	0.417	0.458		40°C	98	24.6	0.813	0.226	0.534		recovery	135	31.8	0.766	0.354	0.467
pgm1	control	98	21.7	0.718	0.365	0.404		40°C	98	24.2	0.805	0.214	0.527		recovery	135	31.1	0.739	0.326	0.422
pgm1	control	98	24.5	0.838	0.378	0.601		40°C	98	22.3	0.756	0.27	0.468		recovery	188	41.5	0.716	0.366	0.402
pgm1	control	98	27.9	0.908	0.219	0.715		40°C	98	21.5	0.727	0.274	0.428		recovery	188	42.8	0.746	0.376	0.445
pgm1	control	98	24.1	0.812	0.388	0.546		40°C	98	21.1	0.715	0.275	0.415		recovery	188	42.2	0.719	0.329	0.397
pgm1	control	135	29.8	0.731	0.453	0.434		40°C	135	34.7	0.843	0.274	0.596		recovery	285	61.3	0.716	0.436	0.418
pgm1	control	135	28.8	0.704	0.412	0.398		40°C	135	34.2	0.837	0.253	0.589		recovery	285	59	0.693	0.433	0.394
pgm1	control	135	33.1	0.827	0.387	0.584		40°C	135	32	0.802	0.319	0.545		recovery	285	59.6	0.679	0.364	0.361
pgm1	control	135	37.6	0.9	0.257	0.702		40°C	135	32	0.797	0.321	0.534		recovery	428	86.6	0.694	0.502	0.41
pgm1	control	135	32	0.786	0.401	0.509		40°C	135	30.9	0.772	0.323	0.498		recovery	428	77.8	0.624	0.493	0.337
pgm1	control	188	40.3	0.719	0.485	0.427		40°C	188	48.6	0.861	0.322	0.637		recovery	428	80.2	0.615	0.399	0.306
pgm1	control	188	39.9	0.715	0.465	0.424		40°C	188	47.9	0.853	0.3	0.626		recovery	630	114.8	0.645	0.563	0.372
pgm1	control	188	45	0.816	0.418	0.572		40°C	188	45.3	0.829	0.369	0.599		recovery	630	95.3	0.537	0.557	0.276
pgm1	control	188	50.8	0.881	0.296	0.665		40°C	188	46	0.838	0.37	0.612		recovery	630	10.4	0.547	0.417	0.253
pgm1	control	188	42.8	0.757	0.415	0.471		40°C	188	43.6	0.801	0.389	0.556		recovery	938	138.7	0.545	0.629	0.298
pgm1	control	285	56.3	0.687	0.557	0.409		40°C	285	71.9	0.862	0.392	0.654		recovery	938	94.6	0.367	0.602	0.167
pgm1	control	285	56.6	0.692	0.537	0.416		40°C	285	71.3	0.856	0.365	0.645		recovery	938	127.6	0.452	0.431	0.19
pgm1	control	285	62.5	0.775	0.499	0.53		40°C	285	67.5	0.84	0.445	0.634		recovery	1230	148.3	0.458	0.668	0.24
pgm1	control	285	73.4	0.855	0.353	0.625		40°C	285	68.6	0.849	0.445	0.645		recovery	1230	84.7	0.254	0.624	0.108
pgm1	control	285	60.1	0.715	0.461	0.429		40°C	285	63.3	0.801	0.491	0.578		recovery	1230	124.5	0.336	0.426	0.125
pgm1	control	428	76.4	0.644	0.614	0.38		40°C	428	103.4	0.847	0.462	0.641		recovery	1725	148.5	0.337	0.701	0.166
pgm1	control	428	76.9	0.648	0.598	0.385		40°C	428	101.9	0.841	0.444	0.633		recovery	1725	75.3	0.165	0.65	0.068
pgm1	control	428	83.2	0.712	0.565	0.463		40°C	428	94.9	0.821	0.528	0.621		recovery	1725	104.3	0.201	0.43	0.067
pgm1	control	428	103.4	0.818	0.406	0.571		40°C	428	95.8	0.824	0.533	0.623		recovery	2250	147.4	0.264	0.729	0.128
pgm1	control	428	80.9	0.652	0.499	0.367		40°C	428	85	0.762	0.594	0.548		recovery	2250	75.6	0.131	0.683	0.055
pgm1	control	630	99	0.584	0.656	0.335		40°C	630	138.1	0.802	0.542	0.585		recovery	2250	102.1	0.153	0.459	0.05
pgm1	control	630	99.5	0.589	0.643	0.341		40°C	630	136.5	0.801	0.535	0.588
pgm1	control	630	104	0.623	0.612	0.379		40°C	630	124.1	0.768	0.61	0.562
pgm1	control	630	136.3	0.752	0.466	0.489		40°C	630	122.5	0.761	0.626	0.555
pgm1	control	630	104	0.576	0.524	0.302		40°C	630	102.7	0.667	0.679	0.456
pgm1	control	938	124.9	0.507	0.687	0.277		40°C	938	183.6	0.748	0.612	0.528
pgm1	control	938	122.9	0.502	0.681	0.277		40°C	938	171.4	0.719	0.63	0.502
pgm1	control	938	124.1	0.513	0.646	0.289		40°C	938	150.5	0.663	0.684	0.455
pgm1	control	938	174.1	0.658	0.514	0.388		40°C	938	141	0.629	0.701	0.422
pgm1	control	938	131.2	0.491	0.535	0.237		40°C	938	113.9	0.528	0.735	0.336
pgm1	control	1230	144.6	0.455	0.704	0.243		40°C	1230	207.2	0.674	0.668	0.455
pgm1	control	1230	136.9	0.437	0.704	0.234		40°C	1230	187	0.624	0.68	0.411
pgm1	control	1230	143.6	0.458	0.66	0.249		40°C	1230	164.8	0.578	0.723	0.38
pgm1	control	1230	205.1	0.598	0.534	0.333		40°C	1230	149.8	0.529	0.736	0.337
pgm1	control	1230	147.7	0.422	0.529	0.19		40°C	1230	118.8	0.431	0.758	0.262
pgm1	control	1725	163.7	0.372	0.721	0.189		40°C	1725	228.9	0.556	0.72	0.351
pgm1	control	1725	150	0.347	0.724	0.176		40°C	1725	199.2	0.497	0.726	0.307
pgm1	control	1725	150	0.349	0.689	0.179		40°C	1725	168.8	0.44	0.755	0.269
pgm1	control	1725	241.3	0.508	0.55	0.262		40°C	1725	153.6	0.398	0.759	0.236
pgm1	control	1725	137.7	0.278	0.518	0.109		40°C	1725	116.6	0.309	0.775	0.177
pgm1	control	2250	168.2	0.298	0.736	0.146		40°C	2250	243.8	0.472	0.752	0.289
pgm1	control	2250	150.3	0.273	0.745	0.136		40°C	2250	207.9	0.408	0.748	0.241
pgm1	control	2250	156.9	0.288	0.714	0.146		40°C	2250	174.8	0.355	0.771	0.209
pgm1	control	2250	255.2	0.411	0.555	0.194		40°C	2250	155.9	0.314	0.772	0.179
pgm1	control	2250	113.4	0.176	0.529	0.064		40°C	2250	124.7	0.255	0.782	0.142

## Sheet: summary_spsa1_quenching
Genotype	Condition	PAR	ETR	qP	qN	qL		Condition	PAR	ETR	qP	qN	qL		Condition	PAR	ETR	qP	qN	qL
spsa1	control	38	10.6	0.825	0	0.483		40°C	38	9.2	0.739	0.036	0.384		recovery	38	8.6	0.67	0.069	0.282
spsa1	control	38	8.7	0.686	0	0.306		40°C	38	7.5	0.607	0.055	0.257		recovery	38	10.4	0.821	0.015	0.487
spsa1	control	38	7.4	0.603	0.087	0.259		40°C	38	7.9	0.628	0.031	0.265		recovery	38	8.4	0.671	0.147	0.307
spsa1	control	38	0.8	0.63	0.034	0.256		40°C	38	7.8	0.613	0.032	0.247		recovery	68	14.1	0.634	0.263	0.28
spsa1	control	38	9.5	0.733	0.033	0.341		40°C	38	7.1	0.569	0.047	0.227		recovery	68	17.6	0.822	0.269	0.536
spsa1	control	38	9.4	0.726	0.051	0.332		40°C	68	16.7	0.757	0.089	0.416		recovery	68	13.2	0.638	0.431	0.328
spsa1	control	68	16.1	0.723	0.143	0.366		40°C	68	14.1	0.648	0.156	0.306		recovery	98	18.9	0.606	0.35	0.273
spsa1	control	68	13.3	0.599	0.096	0.247		40°C	68	13.9	0.629	0.105	0.277		recovery	98	23.5	0.771	0.304	0.466
spsa1	control	68	11.7	0.578	0.382	0.284		40°C	68	14.3	0.641	0.092	0.281		recovery	98	18.4	0.651	0.55	0.371
spsa1	control	68	14.6	0.672	0.264	0.33		40°C	68	12.7	0.587	0.159	0.255		recovery	135	25.2	0.589	0.361	0.26
spsa1	control	68	16.1	0.718	0.212	0.356		40°C	98	25.1	0.802	0.153	0.492		recovery	135	30.4	0.727	0.321	0.411
spsa1	control	68	15.5	0.702	0.29	0.348		40°C	98	21.6	0.702	0.221	0.373		recovery	135	24.4	0.641	0.582	0.369
spsa1	control	98	21	0.685	0.325	0.357		40°C	98	21.6	0.688	0.171	0.344		recovery	188	35.4	0.6	0.388	0.275
spsa1	control	98	19.5	0.627	0.247	0.292		40°C	98	21.9	0.688	0.159	0.334		recovery	188	41.4	0.718	0.355	0.408
spsa1	control	98	16.2	0.596	0.548	0.334		40°C	98	18.9	0.611	0.218	0.283		recovery	188	32.8	0.625	0.6	0.359
spsa1	control	98	20.9	0.703	0.429	0.397		40°C	135	35.3	0.828	0.201	0.545		recovery	285	53.7	0.614	0.452	0.299
spsa1	control	98	21.5	0.688	0.341	0.347		40°C	135	30.6	0.735	0.288	0.425		recovery	285	58.9	0.692	0.429	0.394
spsa1	control	98	21.4	0.702	0.44	0.382		40°C	135	30.9	0.727	0.24	0.4		recovery	285	45.6	0.59	0.641	0.337
spsa1	control	135	27.8	0.677	0.407	0.366		40°C	135	31.1	0.722	0.222	0.384		recovery	428	80.2	0.627	0.517	0.326
spsa1	control	135	27	0.653	0.354	0.335		40°C	135	27.3	0.655	0.28	0.333		recovery	428	81.1	0.651	0.49	0.364
spsa1	control	135	21	0.587	0.616	0.343		40°C	188	49.2	0.836	0.239	0.565		recovery	428	62.4	0.549	0.673	0.31
spsa1	control	135	27.6	0.692	0.486	0.4		40°C	188	43.2	0.76	0.349	0.47		recovery	630	114.3	0.624	0.568	0.338
spsa1	control	135	27.4	0.642	0.372	0.309		40°C	188	43.7	0.748	0.299	0.437		recovery	630	105	0.588	0.54	0.317
spsa1	control	135	27.9	0.68	0.491	0.37		40°C	188	43.7	0.742	0.297	0.422		recovery	630	83.1	0.509	0.697	0.284
spsa1	control	188	35.2	0.635	0.483	0.341		40°C	188	40.2	0.704	0.34	0.397		recovery	938	156.4	0.592	0.624	0.323
spsa1	control	188	36	0.639	0.426	0.336		40°C	285	72.4	0.827	0.308	0.563		recovery	938	130.4	0.5	0.581	0.253
spsa1	control	188	28.2	0.582	0.653	0.35		40°C	285	64.4	0.771	0.434	0.505		recovery	938	108.7	0.454	0.712	0.246
spsa1	control	188	36.2	0.665	0.528	0.381		40°C	285	66	0.768	0.384	0.483		recovery	1230	191.1	0.561	0.65	0.303
spsa1	control	188	35.8	0.61	0.403	0.286		40°C	285	65.8	0.753	0.369	0.452		recovery	1230	145.7	0.433	0.604	0.21
spsa1	control	188	37	0.652	0.5	0.344		40°C	285	62.4	0.741	0.42	0.459		recovery	1230	128.6	0.411	0.717	0.215
spsa1	control	285	51.2	0.625	0.538	0.344		40°C	428	103.7	0.815	0.394	0.562		recovery	1725	224.6	0.489	0.699	0.259
spsa1	control	285	50.4	0.615	0.516	0.334		40°C	428	94.4	0.781	0.512	0.539		recovery	1725	149.2	0.323	0.636	0.148
spsa1	control	285	36.5	0.518	0.7	0.306		40°C	428	98	0.782	0.46	0.521		recovery	1725	155	0.353	0.714	0.177
spsa1	control	285	50.6	0.638	0.602	0.373		40°C	428	97.3	0.764	0.45	0.487		recovery	2250	252.3	0.437	0.735	0.232
spsa1	control	285	52.2	0.603	0.476	0.297		40°C	428	91.5	0.754	0.508	0.499		recovery	2250	153.1	0.26	0.665	0.117
spsa1	control	285	53.3	0.632	0.547	0.338		40°C	630	142.9	0.796	0.501	0.557		recovery	2250	168.2	0.293	0.712	0.14
spsa1	control	428	67.4	0.568	0.599	0.309		40°C	630	128.6	0.759	0.596	0.531
spsa1	control	428	68.8	0.582	0.593	0.323		40°C	630	138.9	0.785	0.547	0.548
spsa1	control	428	46.4	0.451	0.729	0.26		40°C	630	137.9	0.762	0.527	0.504
spsa1	control	428	69.4	0.608	0.661	0.362		40°C	630	128.1	0.749	0.587	0.514
spsa1	control	428	74.4	0.591	0.543	0.302		40°C	938	188.7	0.753	0.608	0.526
spsa1	control	428	74.8	0.608	0.603	0.329		40°C	938	172.2	0.718	0.669	0.499
spsa1	control	630	92.3	0.542	0.635	0.296		40°C	938	189.1	0.761	0.637	0.54
spsa1	control	630	86.5	0.521	0.658	0.289		40°C	938	188.3	0.739	0.614	0.5
spsa1	control	630	57.9	0.389	0.744	0.217		40°C	938	172.9	0.716	0.66	0.493
spsa1	control	630	90.5	0.557	0.701	0.326		40°C	1230	216.5	0.693	0.677	0.471
spsa1	control	630	97.9	0.547	0.605	0.281		40°C	1230	198.4	0.662	0.718	0.451
spsa1	control	630	99.2	0.568	0.654	0.308		40°C	1230	234	0.752	0.691	0.547
spsa1	control	938	123.7	0.5	0.666	0.271		40°C	1230	222.7	0.696	0.677	0.466
spsa1	control	938	109.5	0.461	0.704	0.254		40°C	1230	197.3	0.653	0.712	0.438
spsa1	control	938	65.4	0.3	0.756	0.161		40°C	1725	244.2	0.592	0.738	0.385
spsa1	control	938	114.6	0.487	0.73	0.277		40°C	1725	228.9	0.577	0.766	0.382
spsa1	control	938	128	0.497	0.653	0.254		40°C	1725	278.2	0.68	0.752	0.481
spsa1	control	938	133.9	0.53	0.689	0.288		40°C	1725	278.2	0.656	0.732	0.442
spsa1	control	1230	146.7	0.457	0.681	0.242		40°C	1725	228.9	0.566	0.753	0.365
spsa1	control	1230	124.5	0.411	0.73	0.224		40°C	2250	253.3	0.494	0.774	0.309
spsa1	control	1230	75.9	0.264	0.756	0.138		40°C	2250	235.3	0.472	0.794	0.297
spsa1	control	1230	134.8	0.445	0.743	0.249		40°C	2250	309	0.61	0.79	0.42
spsa1	control	1230	147.2	0.444	0.682	0.223		40°C	2250	319.4	0.598	0.764	0.392
spsa1	control	1230	161.2	0.494	0.708	0.264		40°C	2250	242.9	0.477	0.779	0.295
spsa1	control	1725	181.1	0.404	0.684	0.205
spsa1	control	1725	142	0.342	0.748	0.181
spsa1	control	1725	86.2	0.215	0.755	0.109
spsa1	control	1725	158.7	0.375	0.751	0.2
spsa1	control	1725	179.7	0.393	0.699	0.193
spsa1	control	1725	188.4	0.418	0.727	0.214
spsa1	control	2250	207.9	0.356	0.684	0.174
spsa1	control	2250	155	0.289	0.761	0.15
spsa1	control	2250	93.6	0.177	0.752	0.087
spsa1	control	2250	177.7	0.324	0.756	0.167
spsa1	control	2250	204.1	0.345	0.711	0.165
spsa1	control	2250	223	0.383	0.736	0.193

## Sheet: Summary_FvFm_all gt
Genotype	Condition	Fv.Fm		Genotype	Condition	Fv.Fm		Genotype	Condition	Fv.Fm		Genotype	Condition	Fv.Fm		Genotype	Condition	Fv.Fm		Genotype	Condition	Fv.Fm		Genotype	Condition	Fv.Fm		Genotype	Condition	Fv.Fm		Genotype	Condition	Fv.Fm
Col	control	0.783		Col	40°C	0.795		Col	recovery	0.808		pgm	control	0.806		pgm	40°C	0.774		pgm	recovery	0.799		sps	control	0.8		sps	40°C	0.784		sps	recovery	0.816
Col	control	0.783		Col	40°C	0.795		Col	recovery	0.808		pgm	control	0.806		pgm	40°C	0.774		pgm	recovery	0.799		sps	control	0.8		sps	40°C	0.784		sps	recovery	0.816
Col	control	0.783		Col	40°C	0.795		Col	recovery	0.808		pgm	control	0.806		pgm	40°C	0.774		pgm	recovery	0.799		sps	control	0.8		sps	40°C	0.784		sps	recovery	0.816
Col	control	0.783		Col	40°C	0.795		Col	recovery	0.808		pgm	control	0.806		pgm	40°C	0.774		pgm	recovery	0.799		sps	control	0.8		sps	40°C	0.784		sps	recovery	0.816
Col	control	0.783		Col	40°C	0.795		Col	recovery	0.808		pgm	control	0.806		pgm	40°C	0.774		pgm	recovery	0.799		sps	control	0.8		sps	40°C	0.784		sps	recovery	0.816
Col	control	0.783		Col	40°C	0.795		Col	recovery	0.808		pgm	control	0.806		pgm	40°C	0.774		pgm	recovery	0.799		sps	control	0.8		sps	40°C	0.784		sps	recovery	0.816
Col	control	0.783		Col	40°C	0.795		Col	recovery	0.808		pgm	control	0.806		pgm	40°C	0.774		pgm	recovery	0.799		sps	control	0.8		sps	40°C	0.784		sps	recovery	0.816
Col	control	0.783		Col	40°C	0.795		Col	recovery	0.808		pgm	control	0.806		pgm	40°C	0.774		pgm	recovery	0.799		sps	control	0.8		sps	40°C	0.784		sps	recovery	0.816
Col	control	0.783		Col	40°C	0.795		Col	recovery	0.808		pgm	control	0.806		pgm	40°C	0.774		pgm	recovery	0.799		sps	control	0.8		sps	40°C	0.784		sps	recovery	0.816
Col	control	0.783		Col	40°C	0.795		Col	recovery	0.808		pgm	control	0.806		pgm	40°C	0.774		pgm	recovery	0.799		sps	control	0.8		sps	40°C	0.784		sps	recovery	0.816
Col	control	0.783		Col	40°C	0.795		Col	recovery	0.808		pgm	control	0.806		pgm	40°C	0.774		pgm	recovery	0.799		sps	control	0.8		sps	40°C	0.784		sps	recovery	0.816
Col	control	0.783		Col	40°C	0.795		Col	recovery	0.808		pgm	control	0.806		pgm	40°C	0.774		pgm	recovery	0.799		sps	control	0.8		sps	40°C	0.784		sps	recovery	0.816
Col	control	0.783		Col	40°C	0.795		Col	recovery	0.808		pgm	control	0.806		pgm	40°C	0.774		pgm	recovery	0.799		sps	control	0.8		sps	40°C	0.784		sps	recovery	0.816
Col	control	0.815		Col	40°C	0.801		Col	recovery	0.806		pgm	control	0.799		pgm	40°C	0.766		pgm	recovery	0.796		sps	control	0.795		sps	40°C	0.784		sps	recovery	0.794
Col	control	0.815		Col	40°C	0.801		Col	recovery	0.806		pgm	control	0.799		pgm	40°C	0.766		pgm	recovery	0.796		sps	control	0.795		sps	40°C	0.784		sps	recovery	0.794
Col	control	0.815		Col	40°C	0.801		Col	recovery	0.806		pgm	control	0.799		pgm	40°C	0.766		pgm	recovery	0.796		sps	control	0.795		sps	40°C	0.784		sps	recovery	0.794
Col	control	0.815		Col	40°C	0.801		Col	recovery	0.806		pgm	control	0.799		pgm	40°C	0.766		pgm	recovery	0.796		sps	control	0.795		sps	40°C	0.784		sps	recovery	0.794
Col	control	0.815		Col	40°C	0.801		Col	recovery	0.806		pgm	control	0.799		pgm	40°C	0.766		pgm	recovery	0.796		sps	control	0.795		sps	40°C	0.784		sps	recovery	0.794
Col	control	0.815		Col	40°C	0.801		Col	recovery	0.806		pgm	control	0.799		pgm	40°C	0.766		pgm	recovery	0.796		sps	control	0.795		sps	40°C	0.784		sps	recovery	0.794
Col	control	0.815		Col	40°C	0.801		Col	recovery	0.806		pgm	control	0.799		pgm	40°C	0.766		pgm	recovery	0.796		sps	control	0.795		sps	40°C	0.784		sps	recovery	0.794
Col	control	0.815		Col	40°C	0.801		Col	recovery	0.806		pgm	control	0.799		pgm	40°C	0.766		pgm	recovery	0.796		sps	control	0.795		sps	40°C	0.784		sps	recovery	0.794
Col	control	0.815		Col	40°C	0.801		Col	recovery	0.806		pgm	control	0.799		pgm	40°C	0.766		pgm	recovery	0.796		sps	control	0.795		sps	40°C	0.784		sps	recovery	0.794
Col	control	0.815		Col	40°C	0.801		Col	recovery	0.806		pgm	control	0.799		pgm	40°C	0.766		pgm	recovery	0.796		sps	control	0.795		sps	40°C	0.784		sps	recovery	0.794
Col	control	0.815		Col	40°C	0.801		Col	recovery	0.806		pgm	control	0.799		pgm	40°C	0.766		pgm	recovery	0.796		sps	control	0.795		sps	40°C	0.784		sps	recovery	0.794
Col	control	0.815		Col	40°C	0.801		Col	recovery	0.806		pgm	control	0.799		pgm	40°C	0.766		pgm	recovery	0.796		sps	control	0.795		sps	40°C	0.784		sps	recovery	0.794
Col	control	0.815		Col	40°C	0.801		Col	recovery	0.806		pgm	control	0.799		pgm	40°C	0.766		pgm	recovery	0.796		sps	control	0.795		sps	40°C	0.784		sps	recovery	0.794
Col	control	0.79		Col	40°C	0.789		Col	recovery	0.805		pgm	control	0.781		pgm	40°C	0.763		pgm	recovery	0.799		sps	control	0.783		sps	40°C	0.79		sps	recovery	0.804
Col	control	0.79		Col	40°C	0.789		Col	recovery	0.805		pgm	control	0.781		pgm	40°C	0.763		pgm	recovery	0.799		sps	control	0.783		sps	40°C	0.79		sps	recovery	0.804
Col	control	0.79		Col	40°C	0.789		Col	recovery	0.805		pgm	control	0.781		pgm	40°C	0.763		pgm	recovery	0.799		sps	control	0.783		sps	40°C	0.79		sps	recovery	0.804
Col	control	0.79		Col	40°C	0.789		Col	recovery	0.805		pgm	control	0.781		pgm	40°C	0.763		pgm	recovery	0.799		sps	control	0.783		sps	40°C	0.79		sps	recovery	0.804
Col	control	0.79		Col	40°C	0.789		Col	recovery	0.805		pgm	control	0.781		pgm	40°C	0.763		pgm	recovery	0.799		sps	control	0.783		sps	40°C	0.79		sps	recovery	0.804
Col	control	0.79		Col	40°C	0.789		Col	recovery	0.805		pgm	control	0.781		pgm	40°C	0.763		pgm	recovery	0.799		sps	control	0.783		sps	40°C	0.79		sps	recovery	0.804
Col	control	0.79		Col	40°C	0.789		Col	recovery	0.805		pgm	control	0.781		pgm	40°C	0.763		pgm	recovery	0.799		sps	control	0.783		sps	40°C	0.79		sps	recovery	0.804
Col	control	0.79		Col	40°C	0.789		Col	recovery	0.805		pgm	control	0.781		pgm	40°C	0.763		pgm	recovery	0.799		sps	control	0.783		sps	40°C	0.79		sps	recovery	0.804
Col	control	0.79		Col	40°C	0.789		Col	recovery	0.805		pgm	control	0.781		pgm	40°C	0.763		pgm	recovery	0.799		sps	control	0.783		sps	40°C	0.79		sps	recovery	0.804
Col	control	0.79		Col	40°C	0.789		Col	recovery	0.805		pgm	control	0.781		pgm	40°C	0.763		pgm	recovery	0.799		sps	control	0.783		sps	40°C	0.79		sps	recovery	0.804
Col	control	0.79		Col	40°C	0.789		Col	recovery	0.805		pgm	control	0.781		pgm	40°C	0.763		pgm	recovery	0.799		sps	control	0.783		sps	40°C	0.79		sps	recovery	0.804
Col	control	0.79		Col	40°C	0.789		Col	recovery	0.805		pgm	control	0.781		pgm	40°C	0.763		pgm	recovery	0.799		sps	control	0.783		sps	40°C	0.79		sps	recovery	0.804
Col	control	0.79		Col	40°C	0.789		Col	recovery	0.805		pgm	control	0.781		pgm	40°C	0.763		pgm	recovery	0.799		sps	control	0.783		sps	40°C	0.79		sps	recovery	0.804
Col	control	0.812		Col	40°C	0.786						pgm	control	0.782		pgm	40°C	0.767						sps	control	0.803		sps	40°C	0.796
Col	control	0.812		Col	40°C	0.786						pgm	control	0.782		pgm	40°C	0.767						sps	control	0.803		sps	40°C	0.796
Col	control	0.812		Col	40°C	0.786						pgm	control	0.782		pgm	40°C	0.767						sps	control	0.803		sps	40°C	0.796
Col	control	0.812		Col	40°C	0.786						pgm	control	0.782		pgm	40°C	0.767						sps	control	0.803		sps	40°C	0.796
Col	control	0.812		Col	40°C	0.786						pgm	control	0.782		pgm	40°C	0.767						sps	control	0.803		sps	40°C	0.796
Col	control	0.812		Col	40°C	0.786						pgm	control	0.782		pgm	40°C	0.767						sps	control	0.803		sps	40°C	0.796
Col	control	0.812		Col	40°C	0.786						pgm	control	0.782		pgm	40°C	0.767						sps	control	0.803		sps	40°C	0.796
Col	control	0.812		Col	40°C	0.786						pgm	control	0.782		pgm	40°C	0.767						sps	control	0.803		sps	40°C	0.796
Col	control	0.812		Col	40°C	0.786						pgm	control	0.782		pgm	40°C	0.767						sps	control	0.803		sps	40°C	0.796
Col	control	0.812		Col	40°C	0.786						pgm	control	0.782		pgm	40°C	0.767						sps	control	0.803		sps	40°C	0.796
Col	control	0.812		Col	40°C	0.786						pgm	control	0.782		pgm	40°C	0.767						sps	control	0.803		sps	40°C	0.796
Col	control	0.812		Col	40°C	0.786						pgm	control	0.782		pgm	40°C	0.767						sps	control	0.803		sps	40°C	0.796
Col	control	0.812		Col	40°C	0.786						pgm	control	0.782		pgm	40°C	0.767						sps	control	0.803		sps	40°C	0.796
Col	control	0.792		Col	40°C	0.752						pgm	control	0.794		pgm	40°C	0.766						sps	control	0.815		sps	40°C	0.785
Col	control	0.792		Col	40°C	0.752						pgm	control	0.794		pgm	40°C	0.766						sps	control	0.815		sps	40°C	0.785
Col	control	0.792		Col	40°C	0.752						pgm	control	0.794		pgm	40°C	0.766						sps	control	0.815		sps	40°C	0.785
Col	control	0.792		Col	40°C	0.752						pgm	control	0.794		pgm	40°C	0.766						sps	control	0.815		sps	40°C	0.785
Col	control	0.792		Col	40°C	0.752						pgm	control	0.794		pgm	40°C	0.766						sps	control	0.815		sps	40°C	0.785
Col	control	0.792		Col	40°C	0.752						pgm	control	0.794		pgm	40°C	0.766						sps	control	0.815		sps	40°C	0.785
Col	control	0.792		Col	40°C	0.752						pgm	control	0.794		pgm	40°C	0.766						sps	control	0.815		sps	40°C	0.785
Col	control	0.792		Col	40°C	0.752						pgm	control	0.794		pgm	40°C	0.766						sps	control	0.815		sps	40°C	0.785
Col	control	0.792		Col	40°C	0.752						pgm	control	0.794		pgm	40°C	0.766						sps	control	0.815		sps	40°C	0.785
Col	control	0.792		Col	40°C	0.752						pgm	control	0.794		pgm	40°C	0.766						sps	control	0.815		sps	40°C	0.785
Col	control	0.792		Col	40°C	0.752						pgm	control	0.794		pgm	40°C	0.766						sps	control	0.815		sps	40°C	0.785
Col	control	0.792		Col	40°C	0.752						pgm	control	0.794		pgm	40°C	0.766						sps	control	0.815		sps	40°C	0.785
Col	control	0.792		Col	40°C	0.752						pgm	control	0.794		pgm	40°C	0.766						sps	control	0.815		sps	40°C	0.785
Col	control	0.803																						sps	control	0.819
Col	control	0.803																						sps	control	0.819
Col	control	0.803																						sps	control	0.819
Col	control	0.803																						sps	control	0.819
Col	control	0.803																						sps	control	0.819
Col	control	0.803																						sps	control	0.819
Col	control	0.803																						sps	control	0.819
Col	control	0.803																						sps	control	0.819
Col	control	0.803																						sps	control	0.819
Col	control	0.803																						sps	control	0.819
Col	control	0.803																						sps	control	0.819
Col	control	0.803																						sps	control	0.819
Col	control	0.803																						sps	control	0.819
