# Supplementary material for: Predicting plant growth response under fluctuating temperature by carbon balance modelling
Source: Commun Biol. 2022 Feb 24;5:164. doi: 10.1038/s42003-022-03100-w (PMC8873469; doi:10.1038/s42003-022-03100-w)
Supplement: Supplementary file 6 — Supplementary Data 4 [file 42003_2022_3100_MOESM6_ESM.xlsx]

## Sheet: Starch
Table Starch, all temperature regimes
Genotype	temp	temp.merged	timepoint	h in light	starch	kelvin
Col-0	22C	22C	11h	2	18.94022251555723	295
Col-0	22C	22C	11h	2	34.040031249158154	295
Col-0	22C	22C	11h	2	23.24685060918118	295
Col-0	22C	22C	11h	2	26.309362743422042	295
Col-0	22C	22C	11h	2	25.298903576889472	295
Col-0	22C	22C	11h	2	33.189607276652474	295
Col-0	32C	22C	11h	2	28.03296691107142	295
Col-0	32C	22C	11h	2	30.897874518466633	295
Col-0	32C	22C	11h	2	22.911559494625678	295
Col-0	32C	22C	11h	2	21.151342942409045	295
Col-0	32C	22C	11h	2	27.694066045707416	295
Col-0	32C	22C	11h	2	24.147874661805858	295
Col-0	36C	22C	11h	2	24.885071022751717	295
Col-0	36C	22C	11h	2	38.514933452206584	295
Col-0	36C	22C	11h	2	31.478551379207307	295
Col-0	36C	22C	11h	2	24.997673154076388	295
Col-0	36C	22C	11h	2	25.979966543599716	295
Col-0	36C	22C	11h	2	40.12619068247957	295
Col-0	40C	22C	11h	2	55.98063281352322	295
Col-0	40C	22C	11h	2	52.47251315720911	295
Col-0	40C	22C	11h	2	53.024855400969194	295
Col-0	40C	22C	11h	2	60.48147569173049	295
Col-0	40C	22C	11h	2	44.336661188310394	295
Col-0	22C	22C	15h	6	166.07409185195345	295
Col-0	22C	22C	15h	6	152.27374925658916	295
Col-0	22C	22C	15h	6	164.96322836130494	295
Col-0	22C	22C	15h	6	188.41196266429608	295
Col-0	22C	22C	15h	6	151.8557954839623	295
Col-0	22C	22C	15h	6	171.0108578322433	295
Col-0	22C	22C	17h	8	155.55091202837755	295
Col-0	22C	22C	17h	8	186.95832547614557	295
Col-0	22C	22C	17h	8	175.04431453894023	295
Col-0	22C	22C	17h	8	172.90571498273908	295
Col-0	22C	22C	17h	8	165.01047685567335	295
Col-0	22C	22C	17h	8	186.69756809956186	295
Col-0	22C	22C	9h	0	7.220612689215366	295
Col-0	22C	22C	9h	0	6.935390982156964	295
Col-0	22C	22C	9h	0	5.155100886290776	295
Col-0	22C	22C	9h	0	9.000571464854909	295
Col-0	22C	22C	9h	0	9.500603212902407	295
Col-0	22C	22C	9h	0	5.268627198939459	295
Col-0	32C	22C	9h	0	9.460256823587379	295
Col-0	32C	22C	9h	0	10.386573637563636	295
Col-0	32C	22C	9h	0	10.997548557420325	295
Col-0	32C	22C	9h	0	11.315004127246175	295
Col-0	32C	22C	9h	0	10.66734395834656	295
Col-0	32C	22C	9h	0	12.215061273731667	295
Col-0	36C	22C	9h	0	10.230529198242376	295
Col-0	36C	22C	9h	0	6.98859679576329	295
Col-0	36C	22C	9h	0	9.929631280647012	295
Col-0	36C	22C	9h	0	2.5791250079602643	295
Col-0	36C	22C	9h	0	7.570979862076898	295
Col-0	36C	22C	9h	0	9.460256823587379	295
Col-0	40C	22C	9h	0	8.604545210029602	295
Col-0	40C	22C	9h	0	8.604545210029602	295
Col-0	40C	22C	9h	0	8.604545210029602	295
Col-0	40C	22C	9h	0	8.604545210029602	295
Col-0	40C	22C	9h	0	8.604545210029602	295
Col-0	32C	32C	15h	6	86.82275176910787	305
Col-0	32C	32C	15h	6	71.83083517233999	305
Col-0	32C	32C	15h	6	85.34555911748066	305
Col-0	32C	32C	15h	6	78.46652046283769	305
Col-0	32C	32C	15h	6	75.82299597665653	305
Col-0	32C	32C	15h	6	83.65237008512212	305
Col-0	32C	32C	17h	8	103.22260488105046	305
Col-0	32C	32C	17h	8	123.57460475811013	305
Col-0	32C	32C	17h	8	88.82635373301034	305
Col-0	32C	32C	17h	8	115.20731475014284	305
Col-0	32C	32C	17h	8	115.41909290225709	305
Col-0	32C	32C	17h	8	126.00800050796873	305
Col-0	36C	36C	15h	6	82.95023674250574	309
Col-0	36C	36C	15h	6	76.6069833445494	309
Col-0	36C	36C	15h	6	99.89810864166083	309
Col-0	36C	36C	15h	6	78.8669278749954	309
Col-0	36C	36C	15h	6	94.66085840027124	309
Col-0	36C	36C	15h	6	95.19383428734801	309
Col-0	36C	36C	17h	8	218.28776203736405	309
Col-0	36C	36C	17h	8	176.927975546074	309
Col-0	36C	36C	17h	8	173.51779914665988	309
Col-0	36C	36C	17h	8	137.983187925874	309
Col-0	36C	36C	17h	8	191.76142964591034	309
Col-0	36C	36C	17h	8	107.74021147716665	309
Col-0	40C	40C	15h	6	90.46470262665353	313
Col-0	40C	40C	15h	6	47.200155375862735	313
Col-0	40C	40C	15h	6	82.42645791496814	313
Col-0	40C	40C	15h	6	74.35376358308984	313
Col-0	40C	40C	15h	6	66.78319856372069	313
Col-0	40C	40C	17h	8	142.2281277682247	313
Col-0	40C	40C	17h	8	125.38168933354176	313
Col-0	40C	40C	17h	8	122.94069296595681	313
Col-0	40C	40C	17h	8	140.64519572818054	313
Col-0	40C	40C	17h	8	139.26915146236698	313
spsa1	22C	22C	11h	2	57.28498696275575	295
spsa1	22C	22C	11h	2	45.63800331207289	295
spsa1	22C	22C	11h	2	42.24440819399567	295
spsa1	22C	22C	11h	2	48.5103251988467	295
spsa1	22C	22C	11h	2	64.4016386260551	295
spsa1	22C	22C	11h	2	44.729373381877764	295
spsa1	32C	22C	11h	2	50.72980202326851	295
spsa1	32C	22C	11h	2	49.887949705209955	295
spsa1	32C	22C	11h	2	60.83202983997111	295
spsa1	32C	22C	11h	2	55.30184530906465	295
spsa1	32C	22C	11h	2	53.29909156539526	295
spsa1	36C	22C	11h	2	49.521685967057465	295
spsa1	36C	22C	11h	2	46.18025732914184	295
spsa1	36C	22C	11h	2	61.17384737107101	295
spsa1	36C	22C	11h	2	41.333680656129054	295
spsa1	36C	22C	11h	2	67.35302387319939	295
spsa1	36C	22C	11h	2	40.9103742510274	295
spsa1	40C	22C	11h	2	54.8355806191182	295
spsa1	40C	22C	11h	2	64.98593364251676	295
spsa1	40C	22C	11h	2	72.99214901427243	295
spsa1	40C	22C	11h	2	57.50189784188265	295
spsa1	40C	22C	11h	2	81.77993946854492	295
spsa1	22C	22C	15h	6	221.37752458987208	295
spsa1	22C	22C	15h	6	203.18363131363103	295
spsa1	22C	22C	15h	6	238.34739781033343	295
spsa1	22C	22C	15h	6	159.36297372756263	295
spsa1	22C	22C	15h	6	237.4580418483546	295
spsa1	22C	22C	15h	6	185.3965120740539	295
spsa1	32C	32C	15h	6	81.68787086233209	305
spsa1	32C	32C	15h	6	106.12441342798701	305
spsa1	32C	32C	15h	6	117.68439417639273	305
spsa1	32C	32C	15h	6	116.7250105282156	305
spsa1	32C	32C	15h	6	91.12621826495005	305
spsa1	32C	32C	15h	6	100.30381422211525	305
spsa1	36C	36C	15h	6	85.32141870175694	309
spsa1	36C	36C	15h	6	97.87815579371362	309
spsa1	36C	36C	15h	6	101.3566686834412	309
spsa1	36C	36C	15h	6	110.8775983600662	309
spsa1	36C	36C	15h	6	122.34769474214201	309
spsa1	36C	36C	15h	6	69.36976503435079	309
spsa1	40C	40C	15h	6	95.6623537688498	313
spsa1	40C	40C	15h	6	93.80483233644495	313
spsa1	40C	40C	15h	6	71.92588346476211	313
spsa1	40C	40C	15h	6	87.38477388569568	313
spsa1	40C	40C	15h	6	107.61340392251233	313
spsa1	22C	22C	17h	8	230.59729585594624	295
spsa1	22C	22C	17h	8	192.92183175233654	295
spsa1	22C	22C	17h	8	248.51146594723465	295
spsa1	22C	22C	17h	8	280.1471280233397	295
spsa1	22C	22C	17h	8	222.61691423283244	295
spsa1	32C	32C	17h	8	146.98008309327827	305
spsa1	32C	32C	17h	8	119.38996510648542	305
spsa1	32C	32C	17h	8	131.74065115198388	305
spsa1	32C	32C	17h	8	158.51776879684613	305
spsa1	32C	32C	17h	8	145.42236351316262	305
spsa1	32C	32C	17h	8	151.49482967293528	305
spsa1	36C	36C	17h	8	217.06849067154226	309
spsa1	36C	36C	17h	8	173.86251358093864	309
spsa1	36C	36C	17h	8	159.5617852262102	309
spsa1	36C	36C	17h	8	210.51000418868554	309
spsa1	36C	36C	17h	8	184.04439550954697	309
spsa1	36C	36C	17h	8	183.95625950404764	309
spsa1	40C	40C	17h	8	128.20564044315321	313
spsa1	40C	40C	17h	8	111.18039740206534	313
spsa1	40C	40C	17h	8	122.00982882322387	313
spsa1	40C	40C	17h	8	141.07386457685263	313
spsa1	40C	40C	17h	8	125.62985875316585	313
spsa1	22C	22C	9h	0	15.44670881331698	295
spsa1	22C	22C	9h	0	21.91627192019325	295
spsa1	22C	22C	9h	0	16.77071242588701	295
spsa1	22C	22C	9h	0	17.5330175361546	295
spsa1	22C	22C	9h	0	18.93467531954985	295
spsa1	22C	22C	9h	0	15.246102205351821	295
spsa1	32C	22C	9h	0	15.672813952202715	295
spsa1	32C	22C	9h	0	17.930361059948343	295
spsa1	32C	22C	9h	0	9.983829834688672	295
spsa1	32C	22C	9h	0	12.567364748051093	295
spsa1	32C	22C	9h	0	20.954157141138243	295
spsa1	32C	22C	9h	0	14.559751842254318	295
spsa1	36C	22C	9h	0	8.888507737676983	295
spsa1	36C	22C	9h	0	10.444315404817004	295
spsa1	36C	22C	9h	0	12.137668129180756	295
spsa1	36C	22C	9h	0	15.293461842767757	295
spsa1	36C	22C	9h	0	8.396410423480342	295
spsa1	36C	22C	9h	0	12.049338839713535	295
spsa1	40C	22C	9h	0	19.436016939065393	295
spsa1	40C	22C	9h	0	22.372206663817252	295
spsa1	40C	22C	9h	0	23.80281035524502	295
spsa1	40C	22C	9h	0	23.83004469203591	295
spsa1	40C	22C	9h	0	24.127588767164294	295
pgm1	22C	22C	11h	2	0.0001	295
pgm1	22C	22C	11h	2	0.0001	295
pgm1	22C	22C	11h	2	0.0001	295
pgm1	32C	22C	11h	2	0.0001	295
pgm1	32C	22C	11h	2	0.0001	295
pgm1	32C	22C	11h	2	0.0001	295
pgm1	36C	22C	11h	2	0.0001	295
pgm1	36C	22C	11h	2	0.0001	295
pgm1	36C	22C	11h	2	0.0001	295
pgm1	36C	22C	11h	2	0.0001	295
pgm1	36C	22C	11h	2	0.0001	295
pgm1	40C	22C	11h	2	0.0001	295
pgm1	40C	22C	11h	2	0.0001	295
pgm1	40C	22C	11h	2	0.0001	295
pgm1	40C	22C	11h	2	0.0001	295
pgm1	40C	22C	11h	2	0.0001	295
pgm1	22C	22C	15h	6	0.0001	295
pgm1	22C	22C	15h	6	0.0001	295
pgm1	22C	22C	15h	6	0.0001	295
pgm1	32C	32C	15h	6	0.0001	305
pgm1	32C	32C	15h	6	0.0001	305
pgm1	32C	32C	15h	6	0.0001	305
pgm1	36C	36C	15h	6	0.0001	309
pgm1	36C	36C	15h	6	0.0001	309
pgm1	36C	36C	15h	6	0.0001	309
pgm1	36C	36C	15h	6	0.0001	309
pgm1	36C	36C	15h	6	0.0001	309
pgm1	40C	40C	15h	6	0.0001	313
pgm1	40C	40C	15h	6	0.0001	313
pgm1	40C	40C	15h	6	0.0001	313
pgm1	40C	40C	15h	6	0.0001	313
pgm1	40C	40C	15h	6	0.0001	313
pgm1	22C	22C	17h	8	0.0001	295
pgm1	22C	22C	17h	8	0.0001	295
pgm1	22C	22C	17h	8	0.0001	295
pgm1	32C	32C	17h	8	0.0001	305
pgm1	32C	32C	17h	8	0.0001	305
pgm1	32C	32C	17h	8	0.0001	305
pgm1	36C	36C	17h	8	0.0001	309
pgm1	36C	36C	17h	8	0.0001	309
pgm1	36C	36C	17h	8	0.0001	309
pgm1	36C	36C	17h	8	0.0001	309
pgm1	36C	36C	17h	8	0.0001	309
pgm1	40C	40C	17h	8	0.0001	313
pgm1	40C	40C	17h	8	0.0001	313
pgm1	40C	40C	17h	8	0.0001	313
pgm1	40C	40C	17h	8	0.0001	313
pgm1	40C	40C	17h	8	0.0001	313
pgm1	22C	22C	9h	0	0.0001	295
pgm1	22C	22C	9h	0	0.0001	295
pgm1	22C	22C	9h	0	0.0001	295
pgm1	32C	22C	9h	0	0.0001	295
pgm1	32C	22C	9h	0	0.0001	295
pgm1	32C	22C	9h	0	0.0001	295
pgm1	36C	22C	9h	0	0.0001	295
pgm1	36C	22C	9h	0	0.0001	295
pgm1	36C	22C	9h	0	0.0001	295
pgm1	36C	22C	9h	0	0.0001	295
pgm1	36C	22C	9h	0	0.0001	295
pgm1	40C	22C	9h	0	0.0001	295
pgm1	40C	22C	9h	0	0.0001	295
pgm1	40C	22C	9h	0	0.0001	295
pgm1	40C	22C	9h	0	0.0001	295
pgm1	40C	22C	9h	0	0.0001	295

## Sheet: Sucrose
Table Sucrose, all temperature regimes
Genotype	temp	temp.merged	timepoint	h in light	sucrose	kelvin
Col-0	22C	22C	11h	2	15.6599552572707	295
Col-0	22C	22C	11h	2	11.98465963566635	295
Col-0	22C	22C	11h	2	38.56814802075853	295
Col-0	22C	22C	11h	2	17.02932074147338	295
Col-0	22C	22C	11h	2	44.44718463797685	295
Col-0	22C	22C	11h	2	23.16303518743993	295
Col-0	32C	22C	11h	2	31.583103039873674	295
Col-0	32C	22C	11h	2	23.16303518743993	295
Col-0	32C	22C	11h	2	53.03782089330762	295
Col-0	32C	22C	11h	2	23.163035187439927	295
Col-0	32C	22C	11h	2	5.802428268669547	295
Col-0	32C	22C	11h	2	2.759691493635521	295
Col-0	36C	22C	11h	2	13.150734627244699	295
Col-0	36C	22C	11h	2	17.337807606263986	295
Col-0	36C	22C	11h	2	14.553975946680824	295
Col-0	36C	22C	11h	2	15.877064669106355	295
Col-0	36C	22C	11h	2	13.214751995933039	295
Col-0	36C	22C	11h	2	15.340677349204109	295
Col-0	40C	22C	11h	2	31.010921978564976	295
Col-0	40C	22C	11h	2	31.522091022167693	295
Col-0	40C	22C	11h	2	31.101796475205465	295
Col-0	40C	22C	11h	2	29.630765560837634	295
Col-0	40C	22C	11h	2	29.64780452895772	295
Col-0	22C	22C	15h	6	16.778523489932887	295
Col-0	22C	22C	15h	6	15.91808638788505	295
Col-0	22C	22C	15h	6	16.801249481542932	295
Col-0	22C	22C	15h	6	10.541960459007324	295
Col-0	22C	22C	15h	6	9.73104042369907	295
Col-0	22C	22C	15h	6	28.660954997926186	295
Col-0	22C	22C	17h	8	17.130392491564983	295
Col-0	22C	22C	17h	8	22.53116011505274	295
Col-0	22C	22C	17h	8	1.5812940688511008	295
Col-0	22C	22C	17h	8	17.130392491564983	295
Col-0	22C	22C	17h	8	4.650864908385591	295
Col-0	22C	22C	17h	8	39.758250873970496	295
Col-0	22C	22C	9h	0	16.270083384177347	295
Col-0	22C	22C	9h	0	16.325049882096863	295
Col-0	22C	22C	9h	0	3.953235172127752	295
Col-0	22C	22C	9h	0	26.35490114751833	295
Col-0	22C	22C	9h	0	36.896861606525654	295
Col-0	22C	22C	9h	0	33.9399702582675	295
Col-0	32C	22C	9h	0	13.531067330591043	295
Col-0	32C	22C	9h	0	13.422818791946314	295
Col-0	32C	22C	9h	0	4.040976829966287	295
Col-0	32C	22C	9h	0	45.258940495622504	295
Col-0	32C	22C	9h	0	34.572801767489395	295
Col-0	32C	22C	9h	0	34.3483030547135	295
Col-0	36C	22C	9h	0	19.527164805917508	295
Col-0	36C	22C	9h	0	22.190950422169305	295
Col-0	36C	22C	9h	0	9.030080530554239	295
Col-0	36C	22C	9h	0	9.214367888320652	295
Col-0	36C	22C	9h	0	8.322654866870264	295
Col-0	36C	22C	9h	0	4.161327433435138	295
Col-0	40C	22C	9h	0	21.014727348111805	295
Col-0	40C	22C	9h	0	18.104995869142474	295
Col-0	40C	22C	9h	0	18.722211637408698	295
Col-0	40C	22C	9h	0	17.429862094610378	295
Col-0	40C	22C	9h	0	22.491437918519658	295
Col-0	32C	32C	15h	6	16.33698339809255	305
Col-0	32C	32C	15h	6	17.23199709776891	305
Col-0	32C	32C	15h	6	8.839636815551264	305
Col-0	32C	32C	15h	6	9.42894593658802	305
Col-0	32C	32C	15h	6	9.428945936588018	305
Col-0	32C	32C	15h	6	8.319658179342369	305
Col-0	32C	32C	17h	8	12.3631225715295	305
Col-0	32C	32C	17h	8	16.77852348993289	305
Col-0	32C	32C	17h	8	2.1759106007510836	305
Col-0	32C	32C	17h	8	3.7219523433900012	305
Col-0	32C	32C	17h	8	5.387969106621721	305
Col-0	32C	32C	17h	8	5.657367561952806	305
Col-0	36C	36C	15h	6	19.04589152911301	309
Col-0	36C	36C	15h	6	17.685470705604935	309
Col-0	36C	36C	15h	6	17.20015339153189	309
Col-0	36C	36C	15h	6	18.331742430448458	309
Col-0	36C	36C	15h	6	23.70831953967909	309
Col-0	36C	36C	15h	6	20.80663716717567	309
Col-0	36C	36C	17h	8	35.25758515445527	309
Col-0	36C	36C	17h	8	24.748322147651006	309
Col-0	36C	36C	17h	8	21.50019173941486	309
Col-0	36C	36C	17h	8	20.885900546860146	309
Col-0	36C	36C	17h	8	73.91417268252893	309
Col-0	36C	36C	17h	8	35.23933865582143	309
Col-0	40C	40C	15h	6	34.759494964984924	313
Col-0	40C	40C	15h	6	33.623563756978875	313
Col-0	40C	40C	15h	6	31.36043927333607	313
Col-0	40C	40C	15h	6	36.85659873361146	313
Col-0	40C	40C	15h	6	34.00564970876273	313
Col-0	40C	40C	17h	8	43.43043651943105	313
Col-0	40C	40C	17h	8	44.55122197799702	313
Col-0	40C	40C	17h	8	44.741032418560614	313
Col-0	40C	40C	17h	8	43.36209594268923	313
Col-0	40C	40C	17h	8	41.12882352416167	313
spsa1	22C	22C	11h	2	29.609159099881566	295
spsa1	22C	22C	11h	2	21.193924408336287	295
spsa1	22C	22C	11h	2	7.906470344255491	295
spsa1	22C	22C	11h	2	8.625240375551444	295
spsa1	22C	22C	11h	2	31.625881377022004	295
spsa1	22C	22C	11h	2	19.79213512100936	295
spsa1	32C	22C	11h	2	8.389261744966445	295
spsa1	32C	22C	11h	2	2.9012141343347784	295
spsa1	32C	22C	11h	2	4.804840558767105	295
spsa1	32C	22C	11h	2	0.8571769033261846	295
spsa1	32C	22C	11h	2	7.071709452441012	295
spsa1	36C	22C	11h	2	21.1836060073379	295
spsa1	36C	22C	11h	2	23.193841294907234	295
spsa1	36C	22C	11h	2	11.180099704495724	295
spsa1	36C	22C	11h	2	7.670338674602054	295
spsa1	36C	22C	11h	2	9.38190184992648	295
spsa1	36C	22C	11h	2	14.620130382802104	295
spsa1	40C	22C	11h	2	43.729086490519215	295
spsa1	40C	22C	11h	2	45.45523464146077	295
spsa1	40C	22C	11h	2	51.12444670582762	295
spsa1	40C	22C	11h	2	50.3547056557494	295
spsa1	40C	22C	11h	2	45.36892723391369	295
spsa1	22C	22C	15h	6	12.697261019408677	295
spsa1	22C	22C	15h	6	11.18568232662193	295
spsa1	22C	22C	15h	6	47.438822065532975	295
spsa1	22C	22C	15h	6	65.81602340623495	295
spsa1	22C	22C	15h	6	22.138116963915394	295
spsa1	22C	22C	15h	6	21.89484095332292	295
spsa1	32C	32C	15h	6	32.6739667961851	305
spsa1	32C	32C	15h	6	20.041014168530953	305
spsa1	32C	32C	15h	6	22.62947024781126	305
spsa1	32C	32C	15h	6	3.535854726220511	305
spsa1	32C	32C	15h	6	24.245860979797758	305
spsa1	32C	32C	15h	6	17.510899596520616	305
spsa1	36C	36C	15h	6	19.427764040974928	309
spsa1	36C	36C	15h	6	24.608501118568242	309
spsa1	36C	36C	15h	6	22.006078603871675	309
spsa1	36C	36C	15h	6	17.737658185017253	309
spsa1	36C	36C	15h	6	15.76680727557089	309
spsa1	36C	36C	15h	6	17.200153391531884	309
spsa1	40C	40C	15h	6	56.9038753690731	313
spsa1	40C	40C	15h	6	62.86056183012138	313
spsa1	40C	40C	15h	6	58.58576331101614	313
spsa1	40C	40C	15h	6	63.09482479346345	313
spsa1	40C	40C	15h	6	59.58088034333243	313
spsa1	22C	22C	17h	8	8.788750399488658	295
spsa1	22C	22C	17h	8	11.18568232662193	295
spsa1	22C	22C	17h	8	24.39710849084554	295
spsa1	22C	22C	17h	8	18.975528826213196	295
spsa1	22C	22C	17h	8	15.836767510792331	295
spsa1	32C	32C	17h	8	11.350177654954605	305
spsa1	32C	32C	17h	8	15.807350540750509	305
spsa1	32C	32C	17h	8	7.589151607497675	305
spsa1	32C	32C	17h	8	1.9508164006733855	305
spsa1	32C	32C	17h	8	39.93435926084339	305
spsa1	32C	32C	17h	8	3.7219523433900012	305
spsa1	36C	36C	17h	8	42.143211862839074	309
spsa1	36C	36C	17h	8	25.60932532673967	309
spsa1	36C	36C	17h	8	35.47531637003451	309
spsa1	36C	36C	17h	8	15.93543623038984	309
spsa1	36C	36C	17h	8	97.9085654594892	309
spsa1	36C	36C	17h	8	35.78741592754216	309
spsa1	40C	40C	17h	8	51.784444528246446	313
spsa1	40C	40C	17h	8	56.78707759532704	313
spsa1	40C	40C	17h	8	56.96288898107109	313
spsa1	40C	40C	17h	8	57.59440659726922	313
spsa1	40C	40C	17h	8	56.67519762258083	313
spsa1	22C	22C	9h	0	28.25856587778171	295
spsa1	22C	22C	9h	0	14.381591562799624	295
spsa1	22C	22C	9h	0	3.6143864430882306	295
spsa1	22C	22C	9h	0	75.90211530485279	295
spsa1	22C	22C	9h	0	57.130624423007475	295
spsa1	22C	22C	9h	0	3.6143864430882306	295
spsa1	32C	22C	9h	0	41.719571920914206	295
spsa1	32C	22C	9h	0	19.359834796076417	295
spsa1	32C	22C	9h	0	13.798457468177595	295
spsa1	32C	22C	9h	0	3.7219523433900012	295
spsa1	32C	22C	9h	0	5.657367561952806	295
spsa1	32C	22C	9h	0	46.91475539180381	295
spsa1	36C	22C	9h	0	19.359834796076417	295
spsa1	36C	22C	9h	0	26.600098215747266	295
spsa1	36C	22C	9h	0	6.142911925547098	295
spsa1	36C	22C	9h	0	7.166730579804949	295
spsa1	36C	22C	9h	0	6.8294726701670685	295
spsa1	36C	22C	9h	0	15.81304424705351	295
spsa1	40C	22C	9h	0	42.66252340538462	295
spsa1	40C	22C	9h	0	51.76752150715878	295
spsa1	40C	22C	9h	0	43.72908649051923	295
spsa1	40C	22C	9h	0	42.00293833957767	295
spsa1	40C	22C	9h	0	48.66624141686817	295
pgm1	22C	22C	11h	2	50.73357526268769	295
pgm1	22C	22C	11h	2	62.351724557454844	295
pgm1	22C	22C	11h	2	68.69552371103562	295
pgm1	32C	22C	11h	2	56.85396403330768	295
pgm1	32C	22C	11h	2	67.75067750677508	295
pgm1	32C	22C	11h	2	59.9875790424571	295
pgm1	36C	22C	11h	2	44.409429090258925	295
pgm1	36C	22C	11h	2	43.94318836490188	295
pgm1	36C	22C	11h	2	39.78288650786974	295
pgm1	36C	22C	11h	2	41.83053507812775	295
pgm1	36C	22C	11h	2	40.56294310606327	295
pgm1	40C	22C	11h	2	45.585793170519445	295
pgm1	40C	22C	11h	2	48.39066946105744	295
pgm1	40C	22C	11h	2	45.031558603096705	295
pgm1	40C	22C	11h	2	50.43534563546832	295
pgm1	40C	22C	11h	2	45.391811071921474	295
pgm1	22C	22C	15h	6	69.43418525631557	295
pgm1	22C	22C	15h	6	61.76031253590717	295
pgm1	22C	22C	15h	6	74.42574660775284	295
pgm1	32C	32C	15h	6	36.153289949385396	305
pgm1	32C	32C	15h	6	68.0238657225282	305
pgm1	32C	32C	15h	6	67.97956493078442	305
pgm1	36C	36C	15h	6	41.15945697527009	309
pgm1	36C	36C	15h	6	42.12305630245032	309
pgm1	36C	36C	15h	6	41.11109098587493	309
pgm1	36C	36C	15h	6	41.57701668371485	309
pgm1	36C	36C	15h	6	45.142630230941386	309
pgm1	40C	40C	15h	6	53.79770201116621	313
pgm1	40C	40C	15h	6	51.4860820028739	313
pgm1	40C	40C	15h	6	53.31736538606649	313
pgm1	40C	40C	15h	6	46.7268643387427	313
pgm1	40C	40C	15h	6	48.85924108435993	313
pgm1	22C	22C	17h	8	56.34661787712461	295
pgm1	22C	22C	17h	8	47.66675284384695	295
pgm1	22C	22C	17h	8	49.490323533756836	295
pgm1	32C	32C	17h	8	28.80965292841648	305
pgm1	32C	32C	17h	8	47.73343187977335	305
pgm1	32C	32C	17h	8	48.753021313996925	305
pgm1	36C	36C	17h	8	49.83447295887773	309
pgm1	36C	36C	17h	8	49.182568516101725	309
pgm1	36C	36C	17h	8	51.2237166147081	309
pgm1	36C	36C	17h	8	52.731826037882264	309
pgm1	36C	36C	17h	8	49.36937154356386	309
pgm1	40C	40C	17h	8	64.03961649766701	313
pgm1	40C	40C	17h	8	60.83763567278366	313
pgm1	40C	40C	17h	8	57.03997423058917	313
pgm1	40C	40C	17h	8	63.41503017400796	313
pgm1	40C	40C	17h	8	58.84123657471304	313
pgm1	22C	22C	9h	0	22.980581408709643	295
pgm1	22C	22C	9h	0	18.466538631998827	295
pgm1	22C	22C	9h	0	34.470872113064466	295
pgm1	32C	22C	9h	0	21.266304166527668	295
pgm1	32C	22C	9h	0	21.172086720867213	295
pgm1	32C	22C	9h	0	26.99441056910569	295
pgm1	36C	22C	9h	0	10.140735776515816	295
pgm1	36C	22C	9h	0	10.14073577651582	295
pgm1	36C	22C	9h	0	8.98179454491401	295
pgm1	36C	22C	9h	0	6.851848497645825	295
pgm1	36C	22C	9h	0	6.678045511364078	295
pgm1	40C	22C	9h	0	9.62253304887225	295
pgm1	40C	22C	9h	0	9.806872762452176	295
pgm1	40C	22C	9h	0	11.844664505299377	295
pgm1	40C	22C	9h	0	10.507363674055897	295
pgm1	40C	22C	9h	0	31.33104804627578	295

## Sheet: Glucose
Table Glucose, all temperature regimes
Genotype	temp	temp.merged	timepoint	h in light	glc	kelvin
Col-0	22C	22C	11h	2	3.630705394190874	295
Col-0	22C	22C	11h	2	4.979253112033189	295
Col-0	22C	22C	11h	2	5.338605651462621	295
Col-0	22C	22C	11h	2	5.612380300255567	295
Col-0	22C	22C	11h	2	6.20669084157639	295
Col-0	22C	22C	11h	2	6.279425499876112	295
Col-0	32C	22C	11h	2	4.85111056870881	295
Col-0	32C	22C	11h	2	6.3129816241849435	295
Col-0	32C	22C	11h	2	4.957711636099887	295
Col-0	32C	22C	11h	2	5.282807481090035	295
Col-0	32C	22C	11h	2	4.668042902422766	295
Col-0	32C	22C	11h	2	5.629708535195399	295
Col-0	36C	22C	11h	2	13.793876864416278	295
Col-0	36C	22C	11h	2	12.551867219917009	295
Col-0	36C	22C	11h	2	9.648530331457161	295
Col-0	36C	22C	11h	2	14.372983114446528	295
Col-0	36C	22C	11h	2	10.253896490184422	295
Col-0	36C	22C	11h	2	6.593012524719837	295
Col-0	40C	22C	11h	2	15.911473222272317	295
Col-0	40C	22C	11h	2	14.74353261441987	295
Col-0	40C	22C	11h	2	16.573764249313353	295
Col-0	40C	22C	11h	2	16.777123319857086	295
Col-0	40C	22C	11h	2	16.9832304859487	295
Col-0	22C	22C	15h	6	9.398739657719865	295
Col-0	22C	22C	15h	6	5.964584782783762	295
Col-0	22C	22C	15h	6	5.943027705239891	295
Col-0	22C	22C	15h	6	8.492175437927683	295
Col-0	22C	22C	15h	6	8.74059227088981	295
Col-0	22C	22C	15h	6	5.830895107027821	295
Col-0	22C	22C	17h	8	4.453287962821654	295
Col-0	22C	22C	17h	8	4.153907259438696	295
Col-0	22C	22C	17h	8	7.535310599851323	295
Col-0	22C	22C	17h	8	6.817661971294061	295
Col-0	22C	22C	17h	8	5.27682815115638	295
Col-0	22C	22C	17h	8	8.50926231003619	295
Col-0	22C	22C	9h	0	3.8664654847227387	295
Col-0	22C	22C	9h	0	2.523270158124931	295
Col-0	22C	22C	9h	0	4.036773535634641	295
Col-0	22C	22C	9h	0	3.5882431427863475	295
Col-0	22C	22C	9h	0	2.9902026189886235	295
Col-0	22C	22C	9h	0	5.076051275161166	295
Col-0	32C	22C	9h	0	2.1081515192076	295
Col-0	32C	22C	9h	0	2.697095435684652	295
Col-0	32C	22C	9h	0	3.9228176431426944	295
Col-0	32C	22C	9h	0	3.994034667021923	295
Col-0	32C	22C	9h	0	5.05704647762466	295
Col-0	32C	22C	9h	0	3.1348527909765114	295
Col-0	36C	22C	9h	0	3.630705394190859	295
Col-0	36C	22C	9h	0	0.6023290054878757	295
Col-0	36C	22C	9h	0	0	295
Col-0	36C	22C	9h	0	0	295
Col-0	36C	22C	9h	0	0	295
Col-0	36C	22C	9h	0	0	295
Col-0	40C	22C	9h	0	4.57557908723374	295
Col-0	40C	22C	9h	0	2.9907196947352133	295
Col-0	40C	22C	9h	0	6.470515880936608	295
Col-0	40C	22C	9h	0	4.306427376219992	295
Col-0	40C	22C	9h	0	3.215271791029122	295
Col-0	32C	32C	15h	6	2.975752276498475	305
Col-0	32C	32C	15h	6	3.4927748728013057	305
Col-0	32C	32C	15h	6	2.7429961921044557	305
Col-0	32C	32C	15h	6	4.167895448591747	305
Col-0	32C	32C	15h	6	3.479061727974878	305
Col-0	32C	32C	15h	6	4.015889849878406	305
Col-0	32C	32C	17h	8	4.676182148783321	305
Col-0	32C	32C	17h	8	5.940534037691889	305
Col-0	32C	32C	17h	8	3.7511059037325776	305
Col-0	32C	32C	17h	8	4.790886136697035	305
Col-0	32C	32C	17h	8	3.09615090466815	305
Col-0	32C	32C	17h	8	6.780570481223266	305
Col-0	36C	36C	15h	6	5.675759168302121	309
Col-0	36C	36C	15h	6	4.36596859100162	309
Col-0	36C	36C	15h	6	2.0760975609756036	309
Col-0	36C	36C	15h	6	1.9121951219512245	309
Col-0	36C	36C	15h	6	3.693368368540527	309
Col-0	36C	36C	15h	6	4.436821400472068	309
Col-0	36C	36C	17h	8	18.50376870113598	309
Col-0	36C	36C	17h	8	18.254114678977814	309
Col-0	36C	36C	17h	8	12.903523035230352	309
Col-0	36C	36C	17h	8	13.160975609756093	309
Col-0	36C	36C	17h	8	17.394330916282136	309
Col-0	36C	36C	17h	8	16.58346222486615	309
Col-0	40C	40C	15h	6	12.448872831933267	313
Col-0	40C	40C	15h	6	10.99987699759224	313
Col-0	40C	40C	15h	6	9.3858032558641	313
Col-0	40C	40C	15h	6	11.184748879904728	313
Col-0	40C	40C	15h	6	10.630133232967294	313
Col-0	40C	40C	17h	8	16.6923903737972	313
Col-0	40C	40C	17h	8	15.658648431866613	313
Col-0	40C	40C	17h	8	17.219921296041004	313
Col-0	40C	40C	17h	8	16.739923489879555	313
Col-0	40C	40C	17h	8	15.034045572339457	313
spsa1	22C	22C	11h	2	6.0410056138638035	295
spsa1	22C	22C	11h	2	4.586154182135842	295
spsa1	22C	22C	11h	2	5.581711555445441	295
spsa1	22C	22C	11h	2	6.080819975464128	295
spsa1	22C	22C	11h	2	6.434091152582414	295
spsa1	22C	22C	11h	2	6.22665721836453	295
spsa1	32C	22C	11h	2	3.2676348547717744	295
spsa1	32C	22C	11h	2	5.334906174197434	295
spsa1	32C	22C	11h	2	6.827012744793291	295
spsa1	32C	22C	11h	2	9.915423272199774	295
spsa1	32C	22C	11h	2	8.7041790755429	295
spsa1	36C	22C	11h	2	7.7800829875518716	295
spsa1	36C	22C	11h	2	6.041005613863797	295
spsa1	36C	22C	11h	2	9.861463414634137	295
spsa1	36C	22C	11h	2	3.7874752801582035	295
spsa1	36C	22C	11h	2	5.898004434589798	295
spsa1	36C	22C	11h	2	4.8442276422764285	295
spsa1	40C	22C	11h	2	16.221423379530364	295
spsa1	40C	22C	11h	2	10.84776300302959	295
spsa1	40C	22C	11h	2	12.73016893590826	295
spsa1	40C	22C	11h	2	12.179079371583228	295
spsa1	40C	22C	11h	2	12.96759668987164	295
spsa1	22C	22C	15h	6	4.365968591001632	295
spsa1	22C	22C	15h	6	3.9763898551891805	295
spsa1	22C	22C	15h	6	9.209824066484941	295
spsa1	22C	22C	15h	6	8.049302185169378	295
spsa1	22C	22C	15h	6	9.329432171244504	295
spsa1	22C	22C	15h	6	5.9804052379772425	295
spsa1	32C	32C	15h	6	3.1357927350664676	305
spsa1	32C	32C	15h	6	3.2786247779984876	305
spsa1	32C	32C	15h	6	3.142593168238175	305
spsa1	32C	32C	15h	6	3.1787711510161643	305
spsa1	32C	32C	15h	6	3.1580739227615275	305
spsa1	32C	32C	15h	6	3.1787711510161643	305
spsa1	36C	36C	15h	6	2.125537340356058	309
spsa1	36C	36C	15h	6	3.2356251936104563	309
spsa1	36C	36C	15h	6	3.740028694404585	309
spsa1	36C	36C	15h	6	4.379268292682929	309
spsa1	36C	36C	15h	6	2.739295392953928	309
spsa1	36C	36C	15h	6	3.193996247654781	309
spsa1	40C	40C	15h	6	6.606009521075707	313
spsa1	40C	40C	15h	6	7.6336110021319294	313
spsa1	40C	40C	15h	6	8.455692186976913	313
spsa1	40C	40C	15h	6	7.949860600791683	313
spsa1	40C	40C	15h	6	7.98666551098054	313
spsa1	22C	22C	17h	8	3.4615893828655686	295
spsa1	22C	22C	17h	8	1.9053534722781438	295
spsa1	22C	22C	17h	8	4.510934236645689	295
spsa1	22C	22C	17h	8	5.536146563156072	295
spsa1	22C	22C	17h	8	3.0275801517259806	295
spsa1	32C	32C	17h	8	1.9004804454948283	305
spsa1	32C	32C	17h	8	3.5378077248928794	305
spsa1	32C	32C	17h	8	4.519625162058277	305
spsa1	32C	32C	17h	8	6.053508837747746	305
spsa1	32C	32C	17h	8	2.772876324916037	305
spsa1	32C	32C	17h	8	2.3954430683485137	305
spsa1	36C	36C	17h	8	8.337591631848264	309
spsa1	36C	36C	17h	8	7.821977412510285	309
spsa1	36C	36C	17h	8	7.915121951219509	309
spsa1	36C	36C	17h	8	7.1747489239598305	309
spsa1	36C	36C	17h	8	8.916572858036268	309
spsa1	36C	36C	17h	8	9.45963808025178	309
spsa1	40C	40C	17h	8	11.11895707810532	313
spsa1	40C	40C	17h	8	14.217600491470728	313
spsa1	40C	40C	17h	8	12.776652297851836	313
spsa1	40C	40C	17h	8	13.65671626844824	313
spsa1	40C	40C	17h	8	12.113335353383054	313
spsa1	22C	22C	9h	0	2.8663463638349005	295
spsa1	22C	22C	9h	0	2.0005927682276106	295
spsa1	22C	22C	9h	0	4.613455469296741	295
spsa1	22C	22C	9h	0	4.818497934598805	295
spsa1	22C	22C	9h	0	5.90323871877755	295
spsa1	22C	22C	9h	0	6.5613588896664705	295
spsa1	32C	22C	9h	0	3.2802512055624087	295
spsa1	32C	22C	9h	0	1.4363230130865006	295
spsa1	32C	22C	9h	0	2.8545001023525955	295
spsa1	32C	22C	9h	0	4.192025369609906	295
spsa1	32C	22C	9h	0	1.5790369613807638	295
spsa1	32C	22C	9h	0	3.171666780391777	295
spsa1	36C	22C	9h	0	2.314075965528247	295
spsa1	36C	22C	9h	0	1.4421617245218086	295
spsa1	36C	22C	9h	0	0.06178861788617718	295
spsa1	36C	22C	9h	0	0	295
spsa1	36C	22C	9h	0	0	295
spsa1	36C	22C	9h	0	0	295
spsa1	40C	22C	9h	0	3.7702590925163757	295
spsa1	40C	22C	9h	0	4.445455818888592	295
spsa1	40C	22C	9h	0	2.453660679256696	295
spsa1	40C	22C	9h	0	2.80233877578265	295
spsa1	40C	22C	9h	0	3.8783668801154074	295
pgm1	22C	22C	11h	2	38.3933845245127	295
pgm1	22C	22C	11h	2	49.714510730458755	295
pgm1	22C	22C	11h	2	35.932270131915736	295
pgm1	32C	22C	11h	2	20.543884108135824	295
pgm1	32C	22C	11h	2	24.105305749976328	295
pgm1	32C	22C	11h	2	24.652227504842408	295
pgm1	36C	22C	11h	2	33.529314270261786	295
pgm1	36C	22C	11h	2	36.578515505912414	295
pgm1	36C	22C	11h	2	33.127712156298024	295
pgm1	36C	22C	11h	2	36.48415760182138	295
pgm1	36C	22C	11h	2	37.346319251201606	295
pgm1	40C	22C	11h	2	25.419883817965278	295
pgm1	40C	22C	11h	2	31.410732112361405	295
pgm1	40C	22C	11h	2	29.109398383544214	295
pgm1	40C	22C	11h	2	30.93963001843774	295
pgm1	40C	22C	11h	2	31.02678390581359	295
pgm1	22C	22C	15h	6	177.69245914550103	295
pgm1	22C	22C	15h	6	198.85804292183502	295
pgm1	22C	22C	15h	6	166.53540723239476	295
pgm1	32C	32C	15h	6	68.82536241701666	305
pgm1	32C	32C	15h	6	147.1884578369767	305
pgm1	32C	32C	15h	6	69.10238289002156	305
pgm1	36C	36C	15h	6	63.035520304757355	309
pgm1	36C	36C	15h	6	70.91400883457545	309
pgm1	36C	36C	15h	6	63.83519872009625	309
pgm1	36C	36C	15h	6	66.36541866936503	309
pgm1	36C	36C	15h	6	69.5698652717821	309
pgm1	40C	40C	15h	6	40.16341643238513	313
pgm1	40C	40C	15h	6	38.2145586730078	313
pgm1	40C	40C	15h	6	40.35224985503287	313
pgm1	40C	40C	15h	6	37.681239541924995	313
pgm1	40C	40C	15h	6	39.655018756025825	313
pgm1	22C	22C	17h	8	184.4195051519328	295
pgm1	22C	22C	17h	8	163.41799566843866	295
pgm1	22C	22C	17h	8	176.05171621710306	295
pgm1	32C	32C	17h	8	78.89344262295083	305
pgm1	32C	32C	17h	8	87.57005604483587	305
pgm1	32C	32C	17h	8	76.38383232678004	305
pgm1	36C	36C	17h	8	100.26309132304576	309
pgm1	36C	36C	17h	8	102.61826460915758	309
pgm1	36C	36C	17h	8	109.82181660147756	309
pgm1	36C	36C	17h	8	106.9921578547938	309
pgm1	36C	36C	17h	8	103.14950670376926	309
pgm1	40C	40C	17h	8	66.14521347158966	313
pgm1	40C	40C	17h	8	69.2437635201374	313
pgm1	40C	40C	17h	8	61.87926003687546	313
pgm1	40C	40C	17h	8	69.979444863575	313
pgm1	40C	40C	17h	8	69.54880212595297	313
pgm1	22C	22C	9h	0	4.92222878519394	295
pgm1	22C	22C	9h	0	3.4455601496357575	295
pgm1	22C	22C	9h	0	2.1329658069173716	295
pgm1	32C	22C	9h	0	3.8780186849991303	295
pgm1	32C	22C	9h	0	12.052652874988155	295
pgm1	32C	22C	9h	0	3.1365557316428947	295
pgm1	36C	22C	9h	0	0.21028332911713218	295
pgm1	36C	22C	9h	0	2.7877561345813167	295
pgm1	36C	22C	9h	0	1.0574247407032533	295
pgm1	36C	22C	9h	0	1.2730666411415257	295
pgm1	36C	22C	9h	0	1.6412357394507429	295
pgm1	40C	22C	9h	0	2.889839423516046	295
pgm1	40C	22C	9h	0	1.9488577593773289	295
pgm1	40C	22C	9h	0	4.714232998968113	295
pgm1	40C	22C	9h	0	2.8809201660360593	295
pgm1	40C	22C	9h	0	3.050386058155837	295

## Sheet: Fructose
Table Fructose, all temperature regimes
Genotype	temp	temp.merged	timepoint	h in light	frc	kelvin
Col-0	22C	22C	11h	2	4.801790743013918	295
Col-0	22C	22C	11h	2	5.350566827929815	295
Col-0	22C	22C	11h	2	1.0762062144501205	295
Col-0	22C	22C	11h	2	3.2999058071280354	295
Col-0	22C	22C	11h	2	2.5838644698284288	295
Col-0	22C	22C	11h	2	3.0795192407234198	295
Col-0	32C	22C	11h	2	5.225478161515159	295
Col-0	32C	22C	11h	2	4.527402700555994	295
Col-0	32C	22C	11h	2	3.826530612244902	295
Col-0	32C	22C	11h	2	3.3163265306122627	295
Col-0	32C	22C	11h	2	2.2239665096807903	295
Col-0	32C	22C	11h	2	1.7421602787456503	295
Col-0	36C	22C	11h	2	10.771584639733987	295
Col-0	36C	22C	11h	2	15.045610994776988	295
Col-0	36C	22C	11h	2	9.352392524836565	295
Col-0	36C	22C	11h	2	10.933277719630304	295
Col-0	36C	22C	11h	2	14.115269498460657	295
Col-0	36C	22C	11h	2	9.332171135593688	295
Col-0	40C	22C	11h	2	12.216664069639757	295
Col-0	40C	22C	11h	2	13.245906830085621	295
Col-0	40C	22C	11h	2	6.457379579666743	295
Col-0	40C	22C	11h	2	6.333199203134681	295
Col-0	40C	22C	11h	2	15.707139518108312	295
Col-0	22C	22C	15h	6	3.3774864897649137	295
Col-0	22C	22C	15h	6	2.0936011541330877	295
Col-0	22C	22C	15h	6	2.0453523315252573	295
Col-0	22C	22C	15h	6	3.652524313375429	295
Col-0	22C	22C	15h	6	3.4884718532496484	295
Col-0	22C	22C	15h	6	2.9314872284096674	295
Col-0	22C	22C	17h	8	1.4123320218151818	295
Col-0	22C	22C	17h	8	1.399721914477537	295
Col-0	22C	22C	17h	8	1.3753861285296367	295
Col-0	22C	22C	17h	8	1.3237336437736544	295
Col-0	22C	22C	17h	8	1.3753861285296367	295
Col-0	22C	22C	17h	8	1.3657569340521738	295
Col-0	22C	22C	9h	0	5.092808363802665	295
Col-0	22C	22C	9h	0	0.6488906409478298	295
Col-0	22C	22C	9h	0	2.0500862571157685	295
Col-0	22C	22C	9h	0	2.0500862571157685	295
Col-0	22C	22C	9h	0	0.4085597665968107	295
Col-0	22C	22C	9h	0	2.0500862571157685	295
Col-0	32C	22C	9h	0	4.491997791851737	295
Col-0	32C	22C	9h	0	1.9207162972055742	295
Col-0	32C	22C	9h	0	2.186588921282801	295
Col-0	32C	22C	9h	0	0.8746355685131204	295
Col-0	32C	22C	9h	0	3.4013605442176904	295
Col-0	32C	22C	9h	0	4.919825072886303	295
Col-0	36C	22C	9h	0	0.16005969143380247	295
Col-0	36C	22C	9h	0	4.956687218595034	295
Col-0	36C	22C	9h	0	0	295
Col-0	36C	22C	9h	0	2.7789966359514424	295
Col-0	36C	22C	9h	0	0	295
Col-0	36C	22C	9h	0	0	295
Col-0	40C	22C	9h	0	1.3245906830085659	295
Col-0	40C	22C	9h	0	5.4766730162854005	295
Col-0	40C	22C	9h	0	0.752608342618502	295
Col-0	40C	22C	9h	0	0.7304728031297226	295
Col-0	40C	22C	9h	0	2.0137358356549107	295
Col-0	32C	32C	15h	6	1.0313740422466207	305
Col-0	32C	32C	15h	6	1.3240612704517365	305
Col-0	32C	32C	15h	6	1.532000938579601	305
Col-0	32C	32C	15h	6	1.9623233908948217	305
Col-0	32C	32C	15h	6	1.3914656771799643	305
Col-0	32C	32C	15h	6	1.9507803121248606	305
Col-0	32C	32C	17h	8	1.5470610633699249	305
Col-0	32C	32C	17h	8	1.8875246210594085	305
Col-0	32C	32C	17h	8	1.9623233908948108	305
Col-0	32C	32C	17h	8	1.6111707841031164	305
Col-0	32C	32C	17h	8	2.429543245869782	305
Col-0	32C	32C	17h	8	1.8875246210594085	305
Col-0	36C	36C	15h	6	0.9709782649979426	309
Col-0	36C	36C	15h	6	0.882707513634491	309
Col-0	36C	36C	15h	6	0.9726488225830049	309
Col-0	36C	36C	15h	6	1.2028555626867174	309
Col-0	36C	36C	15h	6	1.7760336310492704	309
Col-0	36C	36C	15h	6	1.411909581168878	309
Col-0	36C	36C	17h	8	6.037184419009234	309
Col-0	36C	36C	17h	8	3.5926195804923644	309
Col-0	36C	36C	17h	8	8.915947540344213	309
Col-0	36C	36C	17h	8	7.75803227536441	309
Col-0	36C	36C	17h	8	9.200732105514895	309
Col-0	36C	36C	17h	8	12.336033847394184	309
Col-0	40C	40C	15h	6	4.967215061282102	313
Col-0	40C	40C	15h	6	4.214606718663624	313
Col-0	40C	40C	15h	6	4.900638169435093	313
Col-0	40C	40C	15h	6	5.604037505036226	313
Col-0	40C	40C	15h	6	4.816693392758421	313
Col-0	40C	40C	17h	8	8.83060455339042	313
Col-0	40C	40C	17h	8	6.954101085794945	313
Col-0	40C	40C	17h	8	5.608146036931396	313
Col-0	40C	40C	17h	8	8.480611080237788	313
Col-0	40C	40C	17h	8	6.149885313968321	313
spsa1	22C	22C	11h	2	4.660561603513524	295
spsa1	22C	22C	11h	2	3.790887428695199	295
spsa1	22C	22C	11h	2	2.349218657931623	295
spsa1	22C	22C	11h	2	5.860975560815983	295
spsa1	22C	22C	11h	2	13.6937963148998	295
spsa1	22C	22C	11h	2	1.4059262556419527	295
spsa1	32C	22C	11h	2	3.27053898482471	295
spsa1	32C	22C	11h	2	2.8911564625850135	295
spsa1	32C	22C	11h	2	2.5124860738339985	295
spsa1	32C	22C	11h	2	1.913265306122451	295
spsa1	32C	22C	11h	2	1.9749835418038204	295
spsa1	36C	22C	11h	2	6.05940260427949	295
spsa1	36C	22C	11h	2	6.355311277518452	295
spsa1	36C	22C	11h	2	0	295
spsa1	36C	22C	11h	2	5.783317323466508	295
spsa1	36C	22C	11h	2	4.421131011740932	295
spsa1	36C	22C	11h	2	6.484325483886695	295
spsa1	40C	22C	11h	2	10.335959473528819	295
spsa1	40C	22C	11h	2	8.31392966589706	295
spsa1	40C	22C	11h	2	9.808263429375291	295
spsa1	40C	22C	11h	2	9.999110022418968	295
spsa1	40C	22C	11h	2	7.8982331826022065	295
spsa1	22C	22C	15h	6	0.8827075136344789	295
spsa1	22C	22C	15h	6	0.5862083231572691	295
spsa1	22C	22C	15h	6	1.5516777164637074	295
spsa1	22C	22C	15h	6	1.7888292483427677	295
spsa1	22C	22C	15h	6	0.735407579874249	295
spsa1	22C	22C	15h	6	2.1307963211741052	295
spsa1	32C	32C	15h	6	2.113305635583751	305
spsa1	32C	32C	15h	6	0.2881780412159676	305
spsa1	32C	32C	15h	6	3.0612244897959218	305
spsa1	32C	32C	15h	6	0.3188775510204129	305
spsa1	32C	32C	15h	6	1.1661807580174859	305
spsa1	32C	32C	15h	6	0.2429543245869812	305
spsa1	36C	36C	15h	6	0.4297391842694113	309
spsa1	36C	36C	15h	6	1.0278346232399964	309
spsa1	36C	36C	15h	6	0.7151829577816253	309
spsa1	36C	36C	15h	6	1.0638346497001447	309
spsa1	36C	36C	15h	6	0.8105406854858375	309
spsa1	36C	36C	15h	6	2.119875638962963	309
spsa1	40C	40C	15h	6	0.45004177678645124	313
spsa1	40C	40C	15h	6	1.9501810327412887	313
spsa1	40C	40C	15h	6	5.490509676794683	313
spsa1	40C	40C	15h	6	1.9056054662786277	313
spsa1	40C	40C	15h	6	3.685842151881004	313
spsa1	22C	22C	17h	8	0.544336300074607	295
spsa1	22C	22C	17h	8	1.4236487848104926	295
spsa1	22C	22C	17h	8	0.9455240312668916	295
spsa1	22C	22C	17h	8	1.3657569340521825	295
spsa1	22C	22C	17h	8	1.860148584387816	295
spsa1	32C	32C	17h	8	0.7684747765759045	305
spsa1	32C	32C	17h	8	2.701080432172872	305
spsa1	32C	32C	17h	8	2.9328428286014923	305
spsa1	32C	32C	17h	8	1.8901971787090754	305
spsa1	32C	32C	17h	8	0.900360144057624	305
spsa1	32C	32C	17h	8	2.148227712137485	305
spsa1	36C	36C	17h	8	3.6874394521182774	309
spsa1	36C	36C	17h	8	2.836278616178189	309
spsa1	36C	36C	17h	8	8.389096094778417	309
spsa1	36C	36C	17h	8	4.7202075213587005	309
spsa1	36C	36C	17h	8	5.237339813908489	309
spsa1	36C	36C	17h	8	11.922792018759399	309
spsa1	40C	40C	17h	8	4.618849814387263	313
spsa1	40C	40C	17h	8	7.995742234239276	313
spsa1	40C	40C	17h	8	4.9883577995382415	313
spsa1	40C	40C	17h	8	9.161094314779803	313
spsa1	40C	40C	17h	8	4.895980803250493	313
spsa1	22C	22C	9h	0	1.608704080974923	295
spsa1	22C	22C	9h	0	2.5272582857967936	295
spsa1	22C	22C	9h	0	0.8574626326810609	295
spsa1	22C	22C	9h	0	2.1641994493442054	295
spsa1	22C	22C	9h	0	1.502332627457385	295
spsa1	22C	22C	9h	0	0.8404658055705644	295
spsa1	32C	22C	9h	0	0.5191125127582603	295
spsa1	32C	22C	9h	0	0.9849827165156735	295
spsa1	32C	22C	9h	0	1.9910403185664605	295
spsa1	32C	22C	9h	0	0.9398496240601588	295
spsa1	32C	22C	9h	0	0.5830903790087429	295
spsa1	32C	22C	9h	0	0.9955201592832198	295
spsa1	36C	22C	9h	0	0.7387370373867465	295
spsa1	36C	22C	9h	0	0.5855842369529197	295
spsa1	36C	22C	9h	0	0	295
spsa1	36C	22C	9h	0	1.074862644624177	295
spsa1	36C	22C	9h	0	0	295
spsa1	36C	22C	9h	0	0	295
spsa1	40C	22C	9h	0	2.996619635675639	295
spsa1	40C	22C	9h	0	0.5162243910197529	295
spsa1	40C	22C	9h	0	1.2396611455005389	295
spsa1	40C	22C	9h	0	0.9237699628774525	295
spsa1	40C	22C	9h	0	1.1323631803013934	295
pgm1	22C	22C	11h	2	17.023505532639295	295
pgm1	22C	22C	11h	2	46.487265108361136	295
pgm1	22C	22C	11h	2	40.267138086819884	295
pgm1	32C	22C	11h	2	26.03282399547254	295
pgm1	32C	22C	11h	2	11.04728236853734	295
pgm1	32C	22C	11h	2	27.385499008200842	295
pgm1	36C	22C	11h	2	32.7743586770151	295
pgm1	36C	22C	11h	2	31.743318735872197	295
pgm1	36C	22C	11h	2	32.767296759610026	295
pgm1	36C	22C	11h	2	28.578586656257535	295
pgm1	36C	22C	11h	2	21.564977179918344	295
pgm1	40C	22C	11h	2	21.397234110138292	295
pgm1	40C	22C	11h	2	31.145780924795925	295
pgm1	40C	22C	11h	2	30.08713122833738	295
pgm1	40C	22C	11h	2	23.59427154109003	295
pgm1	40C	22C	11h	2	30.370972088982082	295
pgm1	22C	22C	15h	6	84.79015255679953	295
pgm1	22C	22C	15h	6	79.22477574805208	295
pgm1	22C	22C	15h	6	131.60479277155767	295
pgm1	32C	32C	15h	6	42.535036178477604	305
pgm1	32C	32C	15h	6	20.617130206171293	305
pgm1	32C	32C	15h	6	64.45294215078391	305
pgm1	36C	36C	15h	6	22.514464038628304	309
pgm1	36C	36C	15h	6	22.015527510362993	309
pgm1	36C	36C	15h	6	22.98969038700001	309
pgm1	36C	36C	15h	6	21.86449075186165	309
pgm1	36C	36C	15h	6	23.188147505288576	309
pgm1	40C	40C	15h	6	7.278262885691773	313
pgm1	40C	40C	15h	6	2.20765113834761	313
pgm1	40C	40C	15h	6	11.353634425787687	313
pgm1	40C	40C	15h	6	8.473484516304794	313
pgm1	40C	40C	15h	6	7.078281462327001	313
pgm1	22C	22C	17h	8	107.3790348981863	295
pgm1	22C	22C	17h	8	104.76003404701099	295
pgm1	22C	22C	17h	8	97.23040659988207	295
pgm1	32C	32C	17h	8	29.166666666666654	305
pgm1	32C	32C	17h	8	25.970319634703195	305
pgm1	32C	32C	17h	8	16.923398218362223	305
pgm1	36C	36C	17h	8	47.0093682440548	309
pgm1	36C	36C	17h	8	45.326387220754306	309
pgm1	36C	36C	17h	8	51.30129898926445	309
pgm1	36C	36C	17h	8	51.34518376171028	309
pgm1	36C	36C	17h	8	45.71522940187365	309
pgm1	40C	40C	17h	8	24.313210563117696	313
pgm1	40C	40C	17h	8	36.2606699473594	313
pgm1	40C	40C	17h	8	10.998833349981815	313
pgm1	40C	40C	17h	8	39.44553136900498	313
pgm1	40C	40C	17h	8	35.1016530997269	313
pgm1	22C	22C	9h	0	3.9285012767629186	295
pgm1	22C	22C	9h	0	0.9821253191907297	295
pgm1	22C	22C	9h	0	9.493878085510378	295
pgm1	32C	22C	9h	0	0.22637238256933304	295
pgm1	32C	22C	9h	0	0.0001	295
pgm1	32C	22C	9h	0	13.322675193178773	295
pgm1	36C	22C	9h	0	0.6239866082152301	295
pgm1	36C	22C	9h	0	0.8580864752775437	295
pgm1	36C	22C	9h	0	1.597405717030986	295
pgm1	36C	22C	9h	0	0.4317312748732373	295
pgm1	36C	22C	9h	0	0.7792223009907211	295
pgm1	40C	22C	9h	0	0.6535809291160676	295
pgm1	40C	22C	9h	0	1.2418037653205247	295
pgm1	40C	22C	9h	0	1.2396611455005389	295
pgm1	40C	22C	9h	0	0.6898909807336269	295
pgm1	40C	22C	9h	0	1.6557383537607087	295
