# Supplementary material for: Predicting plant growth response under fluctuating temperature by carbon balance modelling
Source: Commun Biol. 2022 Feb 24;5:164. doi: 10.1038/s42003-022-03100-w (PMC8873469; doi:10.1038/s42003-022-03100-w)
Supplement: Supplementary file 8 — Supplementary Data 6 [file 42003_2022_3100_MOESM8_ESM.xlsx]

## Sheet: Tabelle1
Genotype	Condition	rel.increase of leaf surface [%]
Col-0	Control	536.341
Col-0	Control	1883.47
Col-0	Control	922.338
Col-0	Control	1321.41
Col-0	Control	696.142
Col-0	Control	540.805
Col-0	Control	445.225
Col-0	Control	660.119
Col-0	Control	413.095
Col-0	Control	676.157
pgm1	Control	454.748
pgm1	Control	1077.15
pgm1	Control	1376.72
pgm1	Control	967.116
pgm1	Control	936.236
pgm1	Control	1461.37
pgm1	Control	1550.67
pgm1	Control	1420.14
pgm1	Control	787.625
pgm1	Control	707.083
pgm1	Control	303.235
pgm1	Control	583.447
pgm1	Control	385.846
pgm1	Control	350.414
pgm1	Control	501.016
pgm1	Control	636.233
pgm1	Control	658.858
pgm1	Control	202.495
pgm1	Control	447.933
pgm1	Control	697.167
pgm1	Control	504.749
pgm1	Control	445.666
pgm1	Control	585.496
pgm1	Control	536.055
pgm1	Control	593.456
pgm1	Control	528.04
spsa1	Control	355.373
spsa1	Control	413.821
spsa1	Control	588.982
spsa1	Control	176.986
spsa1	Control	687.879
spsa1	Control	474.542
spsa1	Control	465.114
spsa1	Control	711.979
spsa1	Control	308.416
spsa1	Control	696.521
spsa1	Control	626.962
Col-0	40°C	413.628
Col-0	40°C	381.063
Col-0	40°C	377.362
Col-0	40°C	305.084
Col-0	40°C	325.406
Col-0	40°C	353.502
Col-0	40°C	375.406
Col-0	40°C	335.049
Col-0	40°C	290.398
Col-0	40°C	380.703
Col-0	40°C	376.702
Col-0	40°C	349.043
spsa1	40°C	295.619
spsa1	40°C	348.585
spsa1	40°C	358.177
spsa1	40°C	499.61
spsa1	40°C	408.97
spsa1	40°C	292.952
spsa1	40°C	426.305
spsa1	40°C	882.026
spsa1	40°C	209.111
spsa1	40°C	328.144
pgm1	40°C	389.262
pgm1	40°C	266.445
pgm1	40°C	137.732
pgm1	40°C	251.729
pgm1	40°C	252.348
pgm1	40°C	305.53
pgm1	40°C	430.642
pgm1	40°C	146.727
pgm1	40°C	171.465
pgm1	40°C	187.464
pgm1	40°C	309.766
pgm1	40°C	373.048
pgm1	40°C	285.389
pgm1	40°C	179.66
pgm1	40°C	337.541
pgm1	40°C	244.491
pgm1	40°C	195.242
pgm1	40°C	312.919
pgm1	40°C	334.915
pgm1	40°C	327.27
pgm1	40°C	255.556
